# Supplementary material for: 3-[2-(6-Bromo-2-phenyl-3H-imidazo[4,5-b]pyridin-3-yl)eth­yl]-1,3-oxazolidin-2-one
Source: Acta Crystallogr Sect E Struct Rep Online. 2011 Apr 13;67(Pt 5):o1095. doi: 10.1107/S1600536811012669 (PMC3089183; doi:10.1107/S1600536811012669)
Supplement: Supplementary file 1 [file e-67-o1095-sup1.cif]

##############################################################################
#                                                                            #
# This CIF contains the data in a paper accepted for publication in          #
# Acta Crystallographica Section E. It conforms to the requirements of       #
# Notes for Authors for Acta Crystallographica Section E, and has been       #
# peer reviewed under the auspices of the IUCr Commission on Journals.       #
#                                                                            #
# Full details of the Crystallographic Information File format               #
# are given in the paper "The Crystallographic Information File (CIF):       #
# a New Standard Archive File for Crystallography" by S. R. Hall, F. H.      #
# Allen and I. D. Brown [Acta Cryst. (1991), A47, 655-685].                  #
#                                                                            #
# The current version of the core CIF dictionary is obtainable from          #
# ftp://ftp.iucr.org/pub/cif_core.dic.                                       #
#                                                                            #
# Software is freely available for graphical display of the structure(s)     #
# in this CIF. For information consult the CIF software page                 #
# http://www.iucr.org/resources/cif/software.                                #
#                                                                            #
# This file may be used for bona fide research purposes within the           #
# scientific community so long as proper attribution is given to the journal # 
# article from which it was obtained.                                        #
#                                                                            #
##############################################################################
data_I
_audit_creation_method     SHELXL-97
_chemical_name_systematic
;
3-[2-(6-Bromo-2-phenyl-3<i>H</i>-imidazo[4,5-<i>b</i>]pyridin-
3-yl)ethyl]-1,3-oxazolidin-2-one
;
_chemical_name_common     ?
_chemical_formula_moiety     'C17 H15 Br N4 O2'
_chemical_formula_sum     'C17 H15 Br N4 O2'
_chemical_formula_iupac     'C17 H15 Br N4 O2'
_chemical_formula_weight     387.24
_chemical_melting_point     ?
_symmetry_cell_setting     monoclinic
_symmetry_space_group_name_H-M     'P 21/n'
_symmetry_space_group_name_HALL     '-P 2yn'
loop_
    _symmetry_equiv_pos_as_xyz
    'x, y, z'
    '-x+1/2, y+1/2, -z+1/2'
    '-x, -y, -z'
    'x-1/2, -y-1/2, z-1/2'
_cell_length_a     11.3553(6)
_cell_length_b     11.5915(5)
_cell_length_c     12.2542(8)
_cell_angle_alpha     90.00
_cell_angle_beta     98.685(6)
_cell_angle_gamma     90.00
_cell_volume     1594.46(15)
_cell_formula_units_Z     4
_cell_measurement_reflns_used     3008
_cell_measurement_theta_min     3.511
_cell_measurement_theta_max     32.25
_cell_measurement_temperature     170(2)
_exptl_crystal_description     block
_exptl_crystal_colour     colourless
_exptl_crystal_size_max     0.22
_exptl_crystal_size_mid     0.20
_exptl_crystal_size_min     0.18
_exptl_crystal_density_diffrn     1.613
_exptl_crystal_density_meas     ?
_exptl_crystal_density_method     'not measured'
_exptl_crystal_F_000     784
_exptl_absorpt_coefficient_mu     2.596
_exptl_absorpt_correction_type     multi-scan
_exptl_absorpt_process_details
;
(CrysAlis PRO; Oxford Diffraction, 2009)
;
_exptl_absorpt_correction_T_min     0.599
_exptl_absorpt_correction_T_max     0.652
_exptl_special_details
;
;
_diffrn_ambient_temperature     170(2)
_diffrn_radiation_type     MoK\a
_diffrn_radiation_wavelength     0.71073
_diffrn_radiation_source     'Enhance (Mo) X-ray Source'
_diffrn_radiation_monochromator     'graphite'
_diffrn_measurement_device_type     'Oxford Diffraction XcaliburE Gemini'
_diffrn_measurement_method     \w
_diffrn_detector_area_resol_mean     16.1500
_diffrn_reflns_number     7850
_diffrn_reflns_av_R_equivalents     0.0278
_diffrn_reflns_av_sigmaI/netI     0.0390
_diffrn_reflns_theta_min     3.52
_diffrn_reflns_theta_max     27.87
_diffrn_reflns_theta_full     25.00
_diffrn_measured_fraction_theta_max     0.998
_diffrn_measured_fraction_theta_full     0.998
_diffrn_reflns_limit_h_min     -9
_diffrn_reflns_limit_h_max     14
_diffrn_reflns_limit_k_min     -15
_diffrn_reflns_limit_k_max     6
_diffrn_reflns_limit_l_min     -15
_diffrn_reflns_limit_l_max     16
_refine_special_details
;
Refinement of <i>F</i>^2^ against ALL reflections. The weighted <i>R</i>-factor
<i>wR</i> and goodness of fit <i>S</i> are based on <i>F</i>^2^, conventional
<i>R</i>-factors <i>R</i> are based on <i>F</i>, with <i>F</i> set to zero for
negative <i>F</i>^2^. The threshold expression of <i>F</i>^2^ >
\s(<i>F</i>^2^) is used only for calculating <i>R</i>-factors(gt) <i>etc</i>.
and is not relevant to the choice of reflections for refinement.
<i>R</i>-factors based on <i>F</i>^2^ are statistically about twice as large
as those based on <i>F</i>, and <i>R</i>- factors based on ALL data will be
even larger.
;
_reflns_number_total     3791
_reflns_number_gt     2839
_reflns_threshold_expression     I>2\s(I)
_refine_ls_structure_factor_coef     Fsqd
_refine_ls_matrix_type     full
_refine_ls_R_factor_all     0.0582
_refine_ls_R_factor_gt     0.0368
_refine_ls_wR_factor_gt     0.0802
_refine_ls_wR_factor_ref     0.0905
_refine_ls_goodness_of_fit_ref     1.026
_refine_ls_restrained_S_all     1.026
_refine_ls_number_reflns     3791
_refine_ls_number_parameters     218
_refine_ls_number_restraints     0
_refine_ls_hydrogen_treatment     constr
_refine_ls_weighting_scheme     calc
_refine_ls_weighting_details
         'calc w=1/[\s^2^(Fo^2^)+(0.0373P)^2^+0.4211P] where P=(Fo^2^+2Fc^2^)/3'
_atom_sites_solution_hydrogens     geom
_atom_sites_solution_primary     direct
_atom_sites_solution_secondary     difmap
_refine_ls_shift/su_max     0.001
_refine_ls_shift/su_mean     0.000
_refine_diff_density_max     0.502
_refine_diff_density_min     -0.349
_refine_ls_extinction_method     '<i>SHELXL97</i> (Sheldrick, 2008)'
_refine_ls_extinction_coef     0.0047(7)
_refine_ls_extinction_expression
                                  'Fc^*^=kFc[1+0.001xFc^2^\l^3^/sin(2\q)]^-1/4^'
loop_
    _atom_type_symbol
    _atom_type_description
    _atom_type_scat_dispersion_real
    _atom_type_scat_dispersion_imag
    _atom_type_scat_source
    'C' 'C' 0.0033 0.0016
                         'International Tables Vol C Tables 4.2.6.8 and 6.1.1.4'
    'H' 'H' 0.0000 0.0000
                         'International Tables Vol C Tables 4.2.6.8 and 6.1.1.4'
    'N' 'N' 0.0061 0.0033
                         'International Tables Vol C Tables 4.2.6.8 and 6.1.1.4'
    'O' 'O' 0.0106 0.0060
                         'International Tables Vol C Tables 4.2.6.8 and 6.1.1.4'
    'Br' 'Br' -0.2901 2.4595
                         'International Tables Vol C Tables 4.2.6.8 and 6.1.1.4'
_computing_data_collection     '<i>CrysAlis PRO</i> (Oxford Diffraction, 2009)'
_computing_cell_refinement     '<i>CrysAlis PRO</i> (Oxford Diffraction, 2009)'
_computing_data_reduction     '<i>CrysAlis PRO</i> (Oxford Diffraction, 2009)'
_computing_structure_solution     '<i>SHELXS97</i> (Sheldrick, 2008)'
_computing_structure_refinement     '<i>SHELXL97</i> (Sheldrick, 2008)'
_computing_molecular_graphics     '<i>SHELXTL</i> (Sheldrick, 2008)'
_computing_publication_material     '<i>SHELXTL</i> (Sheldrick, 2008)'
loop_
    _atom_site_type_symbol
    _atom_site_label
    _atom_site_fract_x
    _atom_site_fract_y
    _atom_site_fract_z
    _atom_site_U_iso_or_equiv
    _atom_site_adp_type
    _atom_site_calc_flag
    _atom_site_refinement_flags
    _atom_site_occupancy
    _atom_site_symmetry_multiplicity
    _atom_site_disorder_assembly
    _atom_site_disorder_group
    Br Br1 0.83535(2) 0.94591(2) 0.34797(3) 0.05968(13) Uani d . 1 1 . .
    O O1 0.28122(17) 0.80153(15) 0.18265(18) 0.0643(6) Uani d . 1 1 . .
    O O2 0.09323(15) 0.76454(14) 0.20646(16) 0.0521(5) Uani d . 1 1 . .
    N N1 0.61867(17) 0.66117(16) 0.33964(18) 0.0444(5) Uani d . 1 1 . .
    N N2 0.42350(16) 0.82558(14) 0.48010(15) 0.0331(4) Uani d . 1 1 . .
    N N3 0.43353(16) 0.64555(14) 0.41210(15) 0.0341(4) Uani d . 1 1 . .
    N N4 0.22330(16) 0.62233(15) 0.23253(16) 0.0380(4) Uani d . 1 1 . .
    C C1 0.53419(19) 0.70349(17) 0.39157(18) 0.0336(5) Uani d . 1 1 . .
    C C2 0.7057(2) 0.7361(2) 0.3310(2) 0.0476(6) Uani d . 1 1 . .
    H H2A 0.7694 0.7119 0.2943 0.057 Uiso calc R 1 1 . .
    C C3 0.7086(2) 0.84809(19) 0.3727(2) 0.0386(5) Uani d . 1 1 . .
    C C4 0.61915(19) 0.89053(18) 0.42593(18) 0.0347(5) Uani d . 1 1 . .
    H H4A 0.6204 0.9668 0.4544 0.042 Uiso calc R 1 1 . .
    C C5 0.52729(19) 0.81425(17) 0.43494(18) 0.0313(5) Uani d . 1 1 . .
    C C6 0.37023(19) 0.72409(17) 0.46453(17) 0.0314(5) Uani d . 1 1 . .
    C C7 0.3943(2) 0.53819(17) 0.3543(2) 0.0397(5) Uani d . 1 1 . .
    H H7A 0.3378 0.4977 0.3952 0.048 Uiso calc R 1 1 . .
    H H7B 0.4640 0.4872 0.3526 0.048 Uiso calc R 1 1 . .
    C C8 0.3343(2) 0.56137(19) 0.2369(2) 0.0427(6) Uani d . 1 1 . .
    H H8A 0.3888 0.6072 0.1981 0.051 Uiso calc R 1 1 . .
    H H8B 0.3195 0.4870 0.1975 0.051 Uiso calc R 1 1 . .
    C C9 0.2077(2) 0.7339(2) 0.2053(2) 0.0422(6) Uani d . 1 1 . .
    C C10 0.0290(2) 0.6685(2) 0.2428(2) 0.0473(6) Uani d . 1 1 . .
    H H10A -0.0444 0.6533 0.1900 0.057 Uiso calc R 1 1 . .
    H H10B 0.0066 0.6841 0.3164 0.057 Uiso calc R 1 1 . .
    C C11 0.1133(2) 0.5666(2) 0.2479(2) 0.0494(6) Uani d . 1 1 . .
    H H11A 0.1207 0.5270 0.3201 0.059 Uiso calc R 1 1 . .
    H H11B 0.0873 0.5104 0.1882 0.059 Uiso calc R 1 1 . .
    C C12 0.25728(19) 0.69848(18) 0.50368(17) 0.0331(5) Uani d . 1 1 . .
    C C13 0.2346(2) 0.5929(2) 0.5501(2) 0.0491(6) Uani d . 1 1 . .
    H H13A 0.2927 0.5333 0.5559 0.059 Uiso calc R 1 1 . .
    C C14 0.1272(3) 0.5745(2) 0.5880(2) 0.0582(7) Uani d . 1 1 . .
    H H14A 0.1116 0.5019 0.6188 0.070 Uiso calc R 1 1 . .
    C C15 0.0434(2) 0.6598(3) 0.5815(2) 0.0572(7) Uani d . 1 1 . .
    H H15A -0.0304 0.6462 0.6069 0.069 Uiso calc R 1 1 . .
    C C16 0.0661(2) 0.7651(2) 0.5383(2) 0.0511(6) Uani d . 1 1 . .
    H H16A 0.0085 0.8249 0.5350 0.061 Uiso calc R 1 1 . .
    C C17 0.1725(2) 0.7849(2) 0.49934(19) 0.0407(5) Uani d . 1 1 . .
    H H17A 0.1875 0.8581 0.4695 0.049 Uiso calc R 1 1 . .
loop_
    _atom_site_aniso_label
    _atom_site_aniso_U_11
    _atom_site_aniso_U_22
    _atom_site_aniso_U_33
    _atom_site_aniso_U_12
    _atom_site_aniso_U_13
    _atom_site_aniso_U_23
    Br1 0.04820(18) 0.05086(18) 0.0845(3) -0.01581(12) 0.02468(15) -0.00566(14)
    O1 0.0624(12) 0.0360(9) 0.0993(16) -0.0107(9) 0.0285(11) 0.0095(10)
    O2 0.0458(10) 0.0376(9) 0.0730(13) 0.0032(8) 0.0094(9) 0.0075(8)
    N1 0.0396(11) 0.0275(9) 0.0690(14) 0.0033(8) 0.0182(10) -0.0068(9)
    N2 0.0361(10) 0.0268(9) 0.0377(10) -0.0006(8) 0.0093(8) -0.0039(7)
    N3 0.0339(10) 0.0215(8) 0.0468(11) -0.0001(7) 0.0063(8) -0.0022(8)
    N4 0.0378(11) 0.0287(9) 0.0472(12) -0.0055(8) 0.0061(9) 0.0012(8)
    C1 0.0321(11) 0.0243(10) 0.0440(13) 0.0016(9) 0.0038(9) 0.0011(9)
    C2 0.0388(13) 0.0367(12) 0.0708(18) 0.0047(11) 0.0200(12) -0.0055(12)
    C3 0.0328(12) 0.0334(11) 0.0498(14) -0.0021(9) 0.0071(10) 0.0032(10)
    C4 0.0375(12) 0.0246(10) 0.0412(13) -0.0019(9) 0.0033(9) -0.0021(9)
    C5 0.0345(11) 0.0241(10) 0.0349(12) 0.0018(8) 0.0039(9) 0.0000(8)
    C6 0.0333(11) 0.0263(10) 0.0342(12) 0.0024(9) 0.0034(9) 0.0015(9)
    C7 0.0419(13) 0.0184(10) 0.0593(16) 0.0013(9) 0.0094(11) -0.0036(9)
    C8 0.0491(14) 0.0297(11) 0.0517(15) -0.0020(10) 0.0154(11) -0.0099(10)
    C9 0.0505(15) 0.0314(12) 0.0450(14) -0.0046(11) 0.0084(11) -0.0009(10)
    C10 0.0428(14) 0.0531(15) 0.0459(15) -0.0086(12) 0.0063(11) 0.0027(12)
    C11 0.0421(14) 0.0404(14) 0.0644(18) -0.0132(11) 0.0037(12) 0.0041(12)
    C12 0.0341(11) 0.0336(11) 0.0319(12) -0.0022(9) 0.0057(9) -0.0017(9)
    C13 0.0509(15) 0.0385(13) 0.0595(17) 0.0001(11) 0.0140(12) 0.0078(12)
    C14 0.0626(18) 0.0510(16) 0.0657(19) -0.0159(14) 0.0248(15) 0.0080(13)
    C15 0.0475(16) 0.0679(18) 0.0607(18) -0.0146(14) 0.0228(13) -0.0063(14)
    C16 0.0446(14) 0.0599(16) 0.0514(16) 0.0073(13) 0.0152(12) -0.0050(13)
    C17 0.0453(13) 0.0374(12) 0.0418(13) 0.0017(10) 0.0139(10) -0.0003(10)
_geom_special_details
;
All e.s.d.'s (except the e.s.d. in the dihedral angle between two l.s. planes)
are estimated using the full covariance matrix. The cell e.s.d.'s are taken
into account individually in the estimation of e.s.d.'s in distances, angles
and torsion angles; correlations between e.s.d.'s in cell parameters are only
used when they are defined by crystal symmetry. An approximate (isotropic)
treatment of cell e.s.d.'s is used for estimating e.s.d.'s involving l.s.
planes.
;
loop_
    _geom_bond_atom_site_label_1
    _geom_bond_atom_site_label_2
    _geom_bond_site_symmetry_2
    _geom_bond_distance
    _geom_bond_publ_flag
    Br1 C3 . 1.892(2) ?
    O1 C9 . 1.208(3) ?
    O2 C9 . 1.349(3) ?
    O2 C10 . 1.438(3) ?
    N1 C1 . 1.323(3) ?
    N1 C2 . 1.332(3) ?
    N2 C6 . 1.323(3) ?
    N2 C5 . 1.382(3) ?
    N3 C6 . 1.378(3) ?
    N3 C1 . 1.381(3) ?
    N3 C7 . 1.467(3) ?
    N4 C9 . 1.340(3) ?
    N4 C8 . 1.439(3) ?
    N4 C11 . 1.443(3) ?
    C1 C5 . 1.396(3) ?
    C2 C3 . 1.393(3) ?
    C2 H2A . 0.9500 ?
    C3 C4 . 1.378(3) ?
    C4 C5 . 1.385(3) ?
    C4 H4A . 0.9500 ?
    C6 C12 . 1.466(3) ?
    C7 C8 . 1.520(4) ?
    C7 H7A . 0.9900 ?
    C7 H7B . 0.9900 ?
    C8 H8A . 0.9900 ?
    C8 H8B . 0.9900 ?
    C10 C11 . 1.516(4) ?
    C10 H10A . 0.9900 ?
    C10 H10B . 0.9900 ?
    C11 H11A . 0.9900 ?
    C11 H11B . 0.9900 ?
    C12 C17 . 1.385(3) ?
    C12 C13 . 1.390(3) ?
    C13 C14 . 1.385(4) ?
    C13 H13A . 0.9500 ?
    C14 C15 . 1.366(4) ?
    C14 H14A . 0.9500 ?
    C15 C16 . 1.370(4) ?
    C15 H15A . 0.9500 ?
    C16 C17 . 1.383(3) ?
    C16 H16A . 0.9500 ?
    C17 H17A . 0.9500 ?
loop_
    _geom_angle_atom_site_label_1
    _geom_angle_atom_site_label_2
    _geom_angle_atom_site_label_3
    _geom_angle_site_symmetry_1
    _geom_angle_site_symmetry_3
    _geom_angle
    _geom_angle_publ_flag
    C9 O2 C10 . . 109.50(18) ?
    C1 N1 C2 . . 113.39(19) ?
    C6 N2 C5 . . 104.87(17) ?
    C6 N3 C1 . . 105.55(16) ?
    C6 N3 C7 . . 130.08(18) ?
    C1 N3 C7 . . 121.58(18) ?
    C9 N4 C8 . . 124.4(2) ?
    C9 N4 C11 . . 112.3(2) ?
    C8 N4 C11 . . 123.08(18) ?
    N1 C1 N3 . . 125.98(19) ?
    N1 C1 C5 . . 127.6(2) ?
    N3 C1 C5 . . 106.39(18) ?
    N1 C2 C3 . . 123.7(2) ?
    N1 C2 H2A . . 118.1 ?
    C3 C2 H2A . . 118.1 ?
    C4 C3 C2 . . 121.8(2) ?
    C4 C3 Br1 . . 119.65(16) ?
    C2 C3 Br1 . . 118.43(17) ?
    C3 C4 C5 . . 115.34(19) ?
    C3 C4 H4A . . 122.3 ?
    C5 C4 H4A . . 122.3 ?
    N2 C5 C4 . . 132.04(18) ?
    N2 C5 C1 . . 109.89(18) ?
    C4 C5 C1 . . 118.07(19) ?
    N2 C6 N3 . . 113.29(18) ?
    N2 C6 C12 . . 122.43(19) ?
    N3 C6 C12 . . 124.24(18) ?
    N3 C7 C8 . . 111.52(17) ?
    N3 C7 H7A . . 109.3 ?
    C8 C7 H7A . . 109.3 ?
    N3 C7 H7B . . 109.3 ?
    C8 C7 H7B . . 109.3 ?
    H7A C7 H7B . . 108.0 ?
    N4 C8 C7 . . 112.74(19) ?
    N4 C8 H8A . . 109.0 ?
    C7 C8 H8A . . 109.0 ?
    N4 C8 H8B . . 109.0 ?
    C7 C8 H8B . . 109.0 ?
    H8A C8 H8B . . 107.8 ?
    O1 C9 N4 . . 127.8(2) ?
    O1 C9 O2 . . 122.1(2) ?
    N4 C9 O2 . . 110.1(2) ?
    O2 C10 C11 . . 105.60(19) ?
    O2 C10 H10A . . 110.6 ?
    C11 C10 H10A . . 110.6 ?
    O2 C10 H10B . . 110.6 ?
    C11 C10 H10B . . 110.6 ?
    H10A C10 H10B . . 108.8 ?
    N4 C11 C10 . . 101.52(18) ?
    N4 C11 H11A . . 111.5 ?
    C10 C11 H11A . . 111.5 ?
    N4 C11 H11B . . 111.5 ?
    C10 C11 H11B . . 111.5 ?
    H11A C11 H11B . . 109.3 ?
    C17 C12 C13 . . 118.8(2) ?
    C17 C12 C6 . . 118.60(19) ?
    C13 C12 C6 . . 122.5(2) ?
    C14 C13 C12 . . 119.9(2) ?
    C14 C13 H13A . . 120.0 ?
    C12 C13 H13A . . 120.0 ?
    C15 C14 C13 . . 120.7(2) ?
    C15 C14 H14A . . 119.7 ?
    C13 C14 H14A . . 119.7 ?
    C14 C15 C16 . . 119.8(2) ?
    C14 C15 H15A . . 120.1 ?
    C16 C15 H15A . . 120.1 ?
    C15 C16 C17 . . 120.4(2) ?
    C15 C16 H16A . . 119.8 ?
    C17 C16 H16A . . 119.8 ?
    C16 C17 C12 . . 120.3(2) ?
    C16 C17 H17A . . 119.8 ?
    C12 C17 H17A . . 119.8 ?
loop_
    _geom_torsion_atom_site_label_1
    _geom_torsion_atom_site_label_2
    _geom_torsion_atom_site_label_3
    _geom_torsion_atom_site_label_4
    _geom_torsion_site_symmetry_1
    _geom_torsion_site_symmetry_2
    _geom_torsion_site_symmetry_3
    _geom_torsion_site_symmetry_4
    _geom_torsion
    _geom_torsion_publ_flag
    C2 N1 C1 N3 . . . . 179.8(2) ?
    C2 N1 C1 C5 . . . . 0.7(4) ?
    C6 N3 C1 N1 . . . . -178.2(2) ?
    C7 N3 C1 N1 . . . . -15.3(3) ?
    C6 N3 C1 C5 . . . . 1.1(2) ?
    C7 N3 C1 C5 . . . . 163.93(19) ?
    C1 N1 C2 C3 . . . . 0.3(4) ?
    N1 C2 C3 C4 . . . . -0.7(4) ?
    N1 C2 C3 Br1 . . . . -177.4(2) ?
    C2 C3 C4 C5 . . . . 0.2(3) ?
    Br1 C3 C4 C5 . . . . 176.72(16) ?
    C6 N2 C5 C4 . . . . 179.9(2) ?
    C6 N2 C5 C1 . . . . 0.3(2) ?
    C3 C4 C5 N2 . . . . -178.8(2) ?
    C3 C4 C5 C1 . . . . 0.8(3) ?
    N1 C1 C5 N2 . . . . 178.3(2) ?
    N3 C1 C5 N2 . . . . -0.9(2) ?
    N1 C1 C5 C4 . . . . -1.3(4) ?
    N3 C1 C5 C4 . . . . 179.46(19) ?
    C5 N2 C6 N3 . . . . 0.4(2) ?
    C5 N2 C6 C12 . . . . 178.28(19) ?
    C1 N3 C6 N2 . . . . -1.0(2) ?
    C7 N3 C6 N2 . . . . -161.8(2) ?
    C1 N3 C6 C12 . . . . -178.78(19) ?
    C7 N3 C6 C12 . . . . 20.4(3) ?
    C6 N3 C7 C8 . . . . 81.7(3) ?
    C1 N3 C7 C8 . . . . -76.4(3) ?
    C9 N4 C8 C7 . . . . 106.1(3) ?
    C11 N4 C8 C7 . . . . -79.5(3) ?
    N3 C7 C8 N4 . . . . -66.7(2) ?
    C8 N4 C9 O1 . . . . -1.6(4) ?
    C11 N4 C9 O1 . . . . -176.5(3) ?
    C8 N4 C9 O2 . . . . 178.6(2) ?
    C11 N4 C9 O2 . . . . 3.7(3) ?
    C10 O2 C9 O1 . . . . -176.5(2) ?
    C10 O2 C9 N4 . . . . 3.3(3) ?
    C9 O2 C10 C11 . . . . -8.5(3) ?
    C9 N4 C11 C10 . . . . -8.5(3) ?
    C8 N4 C11 C10 . . . . 176.5(2) ?
    O2 C10 C11 N4 . . . . 9.8(3) ?
    N2 C6 C12 C17 . . . . 36.7(3) ?
    N3 C6 C12 C17 . . . . -145.7(2) ?
    N2 C6 C12 C13 . . . . -139.9(2) ?
    N3 C6 C12 C13 . . . . 37.7(3) ?
    C17 C12 C13 C14 . . . . 1.9(4) ?
    C6 C12 C13 C14 . . . . 178.5(2) ?
    C12 C13 C14 C15 . . . . -0.8(4) ?
    C13 C14 C15 C16 . . . . -0.7(5) ?
    C14 C15 C16 C17 . . . . 1.1(4) ?
    C15 C16 C17 C12 . . . . 0.0(4) ?
    C13 C12 C17 C16 . . . . -1.5(4) ?
    C6 C12 C17 C16 . . . . -178.2(2) ?
loop_
    _geom_hbond_atom_site_label_D
    _geom_hbond_atom_site_label_H
    _geom_hbond_atom_site_label_A
    _geom_hbond_site_symmetry_A
    _geom_hbond_distance_DH
    _geom_hbond_distance_HA
    _geom_hbond_distance_DA
    _geom_hbond_angle_DHA
    C4 H4A N2 3_676 0.95 2.61 3.544(3) 168
    C10 H10A N2 4_575 0.99 2.55 3.261(3) 128
    C15 H15A O1 4_576 0.95 2.53 3.423(3) 156
data_global
_journal_date_recd_electronic     2011-03-28
_journal_date_accepted     2011-04-05
_journal_name_full     'Acta Crystallographica, Section E'
_journal_year     2011
_journal_volume     67
_journal_issue      5
_journal_page_first     o1095
_journal_page_last     o1095
_journal_paper_category     QO
_journal_coeditor_code     GK2362
_publ_contact_author
;
Younes Ouzidan
Laboratoire de Chimie Organique Appliqu\'ee, Universit\'e Sidi Mohamed
Ben Abdallah, Facult\'e des Sciences et Techniques, Route d'Immouzzer,
BP 2202  F\`es, Morocco
;
_publ_contact_author_email     'ouzidan@yahoo.fr'
_publ_contact_author_fax     '212 537 77 54 40'
_publ_section_title
;\
3-[2-(6-Bromo-2-phenyl-3<i>H</i>-imidazo[4,5-<i>b</i>]pyridin-3-yl)ethyl]-1,3-\
oxazolidin-2-one
;
loop_
    _publ_author_name
    _publ_author_address
    'Ouzidan, Younes'
;
Laboratoire de Chimie Organique Appliqu\'ee
Universit\'e Sidi Mohamed Ben Abdallah
Facult\'e des Sciences et Techniques
Route d'Immouzzer,
BP 2202  F\`es
Morocco
;
    'Jasinski, Jerry P.'
;
Department of Chemistry, Keene State College, 229 Main Street,
Keene, NH 03435-2001, USA
;
    'Butcher, Raymond J.'
;
Department of Chemistry, Howard University, 525 College Street NW,
Washington
DC 20059, USA
;
    'Golen, James A.'
;
Department of Chemistry, Keene State College, 229 Main Street,
Keene, NH 03435-2001, USA
;
    'Essassi, El Mokhtar'
;
Laboratoire de Chimie Organique H\'et\'erocyclique,
URAC 21
Avenue Ibn Battouta
Rabat
Morocco
;
    'El Ammari, Lahcen'
;
Laboratoire de Chimie du Solide Appliqu\'ee
Facult\'e des Sciences
Universit\'e Mohammed V-Agdal
Avenue Ibn Battouta
BP 1014, Rabat
Morocco
;
