# Supplementary material for: 3-[2-(6-Bromo-2-phenyl-3H-imidazo[4,5-b]pyridin-3-yl)eth­yl]-1,3-oxazolidin-2-one
Source: Acta Crystallogr Sect E Struct Rep Online. 2011 Apr 13;67(Pt 5):o1095. doi: 10.1107/S1600536811012669 (PMC3089183; doi:10.1107/S1600536811012669)
Supplement: Supplementary file 2 [file e-67-o1095-Isup2.hkl]

# 
# h,k,l, Fc-squared, Fo-squared, sigma(Fo-squared) and status flag 
# 
data_I
_shelx_title ' Youn-2' 
_shelx_refln_list_code          4 
_shelx_F_calc_maximum      296.99 
_exptl_crystal_F_000       784.00 
_reflns_d_resolution_high  0.7602 
 
loop_ 
 _symmetry_equiv_pos_as_xyz 
 'x, y, z' 
 '-x+1/2, y+1/2, -z+1/2' 
 '-x, -y, -z' 
 'x-1/2, -y-1/2, z-1/2' 
 
_cell_length_a    11.3553 
_cell_length_b    11.5915 
_cell_length_c    12.2542 
_cell_angle_alpha  90.000 
_cell_angle_beta   98.685 
_cell_angle_gamma  90.000 
 
_shelx_F_squared_multiplier     1.000 
 
loop_ 
 _refln_index_h 
 _refln_index_k 
 _refln_index_l 
 _refln_F_squared_calc 
 _refln_F_squared_meas 
 _refln_F_squared_sigma 
 _refln_observed_status 
   2   0   0     6167.10     6565.75     74.11 o 
   4   0   0     4106.70     4173.59     66.74 o 
   6   0   0      743.17      615.79     27.90 o 
   8   0   0      254.35      217.28     19.33 o 
  10   0   0      254.35      262.99     23.80 o 
  12   0   0       61.54       72.44     16.19 o 
  14   0   0       53.22       37.52     13.73 o 
   2   1   0     3429.55     3322.85     45.29 o 
   3   1   0    11890.88    11525.22     89.41 o 
   4   1   0      854.94      873.90     55.87 o 
   5   1   0      748.49      725.52     46.94 o 
   6   1   0     1211.27     1357.82     29.90 o 
   7   1   0     1936.81     1976.75     52.01 o 
   8   1   0      225.58      241.80     20.80 o 
   9   1   0     3610.63     3512.62     58.90 o 
  10   1   0      796.95      805.00     23.85 o 
  11   1   0      483.62      494.73     23.71 o 
  12   1   0      278.78      257.88     18.62 o 
  13   1   0      142.74      154.79     16.00 o 
  14   1   0       31.56       45.64     10.97 o 
   0   2   0     4904.41     5312.53     68.27 o 
   1   2   0    25876.65    25207.44    229.88 o 
   2   2   0     2731.86     2668.46     42.36 o 
   3   2   0       52.31       50.19      4.60 o 
   4   2   0     8228.96     8688.17    109.86 o 
   5   2   0      716.90      704.28     13.08 o 
   6   2   0     5285.25     5444.38     92.94 o 
   7   2   0      582.60      591.95     29.95 o 
   8   2   0        6.26        7.13      7.73 o 
   9   2   0      459.02      464.71     16.62 o 
  10   2   0      249.07      262.95     13.99 o 
  11   2   0      113.60      127.57     10.74 o 
  12   2   0      541.03      609.96     27.95 o 
  13   2   0       23.04       16.45      8.35 o 
  14   2   0       58.42       48.03     10.39 o 
   1   3   0     2999.53     2990.06     31.53 o 
   2   3   0     8492.88     8703.29    101.42 o 
   3   3   0     1295.00     1247.99     29.64 o 
   4   3   0     1690.38     1537.78     27.25 o 
   5   3   0     4713.58     4998.05     82.53 o 
   6   3   0      462.65      473.61     27.45 o 
   7   3   0       52.03       71.48      4.50 o 
   8   3   0     2505.25     2532.55     37.75 o 
   9   3   0      203.85      197.52     11.08 o 
  10   3   0     2032.00     1981.44     37.70 o 
  11   3   0       31.74       32.43      6.66 o 
  12   3   0        7.63        1.53      6.32 o 
  13   3   0       16.35        9.42      6.56 o 
  14   3   0      211.05      209.30     28.46 o 
   0   4   0      751.42      648.73     19.71 o 
   1   4   0    26080.91    26594.45    391.02 o 
   2   4   0      577.76      554.09     14.22 o 
   3   4   0     1616.37     1735.08     28.88 o 
   4   4   0      433.33      440.82     14.32 o 
   5   4   0     8026.93     8163.21    222.15 o 
   6   4   0      529.22      544.20     26.68 o 
   7   4   0      373.54      341.50      9.24 o 
   8   4   0      279.05      262.22     11.83 o 
   9   4   0       32.49       25.21      6.97 o 
  10   4   0       48.11       38.07      6.37 o 
  11   4   0      502.50      570.78     21.03 o 
  12   4   0       73.36       73.28     12.45 o 
  13   4   0      186.81      196.96     27.73 o 
  14   4   0       24.30       64.11     20.59 o 
   1   5   0      239.28      264.83      8.15 o 
   2   5   0     3663.72     3568.78     91.55 o 
   3   5   0      628.82      692.74     18.50 o 
   4   5   0     6984.88     6901.58     44.64 o 
   5   5   0      280.34      287.27      7.88 o 
   6   5   0       76.94       70.61      4.59 o 
   7   5   0       10.90       11.83      5.30 o 
   8   5   0     2784.21     2825.53     60.02 o 
   9   5   0      230.96      210.92     11.30 o 
  10   5   0       35.17       41.21      8.88 o 
  11   5   0        1.53        5.97      6.88 o 
  12   5   0       15.56       28.03     10.26 o 
  13   5   0       68.03       82.92     19.89 o 
   0   6   0      742.23      747.97     16.24 o 
   1   6   0     1210.98     1096.10     14.55 o 
   2   6   0     2641.48     2880.58     40.60 o 
   3   6   0       52.50       47.88      5.89 o 
   4   6   0     2209.89     2410.09     38.13 o 
   5   6   0     5158.65     5276.02     53.44 o 
   6   6   0      469.81      479.26     10.92 o 
   7   6   0      586.69      591.89     22.44 o 
   8   6   0       51.35       50.47      8.37 o 
   9   6   0      181.02      172.47     14.34 o 
  10   6   0       38.36       45.97     13.70 o 
  11   6   0      227.24      196.99     17.39 o 
  12   6   0       69.46       69.24     11.28 o 
  13   6   0      269.13      271.01     22.39 o 
   1   7   0     1424.24     1433.29     16.86 o 
   2   7   0     4297.78     4375.40     54.71 o 
   3   7   0     2077.87     2190.96     38.90 o 
   4   7   0     1927.57     1858.43     40.02 o 
   5   7   0      537.16      500.75     15.57 o 
   6   7   0       78.74       86.45      7.22 o 
   7   7   0      395.99      417.99     16.94 o 
   8   7   0      224.48      229.93     23.26 o 
   9   7   0      774.43      848.96     31.18 o 
  10   7   0      561.84      555.81     36.18 o 
  11   7   0        0.32       -0.09      7.42 o 
  12   7   0       19.99       19.86     10.33 o 
  13   7   0       65.72       95.19     14.87 o 
   0   8   0     4333.02     4299.97     50.60 o 
   1   8   0      543.69      524.67     10.26 o 
   2   8   0      126.80      104.73      8.20 o 
   3   8   0       24.59       28.73      5.20 o 
   4   8   0      414.39      402.28     13.74 o 
   5   8   0       10.32       12.01      5.02 o 
   6   8   0     1911.38     1916.58     34.25 o 
   7   8   0     1589.02     1560.58     32.62 o 
   8   8   0        5.73       -1.93      5.31 o 
   9   8   0      284.73      260.55     17.95 o 
  10   8   0      434.30      435.10     24.36 o 
  11   8   0       10.61       13.71     18.53 o 
  12   8   0      228.32      247.39     20.73 o 
   1   9   0       24.21       20.14      5.06 o 
   2   9   0        0.10       -0.55      3.52 o 
   3   9   0     2939.52     2887.88     66.10 o 
   4   9   0      205.38      186.97     14.24 o 
   5   9   0      245.60      219.02     11.24 o 
   6   9   0       11.44       14.85      5.19 o 
   7   9   0      308.52      320.78     15.43 o 
   8   9   0      184.50      194.03     12.39 o 
   9   9   0      180.44      226.56     25.86 o 
  10   9   0       11.58       34.79     16.33 o 
  11   9   0       22.18       39.65     17.99 o 
   0  10   0     1988.06     1906.50     61.55 o 
   1  10   0       24.72       25.89      6.40 o 
   2  10   0       69.04       65.65      8.01 o 
   3  10   0       40.79       38.65      7.05 o 
   4  10   0     1214.51     1147.07     33.11 o 
   5  10   0       60.97       64.66     17.33 o 
   6  10   0      547.11      572.61     25.88 o 
   7  10   0      230.81      195.22     16.65 o 
   8  10   0      451.10      454.00     25.44 o 
   9  10   0      100.07      140.63     22.46 o 
  10  10   0        2.80      -11.73     11.73 o 
  11  10   0       18.88       20.33     15.66 o 
   1  11   0     1569.22     1524.62     41.07 o 
   2  11   0       81.46       83.27     20.13 o 
   3  11   0      580.12      593.33     33.98 o 
   4  11   0       42.37       30.14      6.57 o 
   5  11   0        2.82       -1.77      8.56 o 
   6  11   0       12.76       15.05      8.32 o 
   7  11   0       15.14       21.20      8.71 o 
   8  11   0      456.93      484.94     27.21 o 
   9  11   0      176.97      197.41     18.74 o 
  10  11   0       94.59       98.44     20.93 o 
   0  12   0      213.24      240.03     25.33 o 
   1  12   0      403.72      404.66     22.75 o 
   2  12   0      281.66      280.79     19.46 o 
   3  12   0       15.03        6.80      9.46 o 
   4  12   0        0.46        2.81      7.60 o 
   5  12   0      327.73      308.06     28.67 o 
   6  12   0      195.42      200.61     17.15 o 
   7  12   0      182.32      207.35     18.10 o 
   8  12   0       24.08       29.00     30.26 o 
   9  12   0        2.44       -1.76      8.97 o 
   1  13   0       36.67       25.10     11.36 o 
   2  13   0      451.88      438.38     25.21 o 
   3  13   0        4.25       12.85      8.99 o 
   4  13   0      182.16      165.21     18.23 o 
   5  13   0       80.52       94.04     32.62 o 
   6  13   0        4.10       -2.33     11.13 o 
   7  13   0        4.18       -0.60     14.06 o 
   0  14   0        1.15        0.00     12.73 o 
   1  14   0      252.07      251.78     20.16 o 
   2  14   0        8.32       -8.46     13.69 o 
   3  14   0       25.79       34.04     16.29 o 
   4  14   0       19.12       18.19      8.77 o 
   5  14   0      199.89      194.23     20.03 o 
   1  15   0        3.34       17.31     11.73 o 
   2  15   0       83.52       95.69     21.89 o 
 -13   0   1      374.44      366.94     32.47 o 
 -11   0   1      121.39      126.70     18.53 o 
  -9   0   1      711.99      745.53     35.76 o 
  -7   0   1     7812.25     8142.96    121.45 o 
  -5   0   1      507.60      394.32     20.22 o 
  -3   0   1     5301.32     5415.48     69.49 o 
   3   0   1     2548.19     2702.28     28.55 o 
   5   0   1    14075.20    14046.15    169.11 o 
   7   0   1      572.13      578.13     29.95 o 
   9   0   1     2855.72     3010.89     81.99 o 
  11   0   1      680.94      658.46     28.77 o 
  13   0   1       26.09       22.92     12.33 o 
 -14   1   1       99.23      117.18     14.87 o 
 -13   1   1       25.18       21.54      8.57 o 
 -12   1   1      142.86      135.06     13.27 o 
 -11   1   1       79.76       69.98      9.70 o 
 -10   1   1      451.63      506.11     22.16 o 
  -9   1   1      222.52      232.24     14.76 o 
  -8   1   1      111.18      105.74      8.51 o 
  -7   1   1        9.56       14.36      3.13 o 
  -6   1   1     3405.46     3488.12     39.14 o 
  -5   1   1      798.19      804.82     18.09 o 
  -4   1   1     9629.44     9776.43     84.08 o 
  -3   1   1      522.42      566.29     10.23 o 
  -2   1   1     1114.92     1196.10     12.84 o 
   2   1   1     6825.42     7230.54     58.46 o 
   3   1   1     1645.88     1716.10     21.91 o 
   4   1   1      876.54      865.78     15.44 o 
   5   1   1      732.38      750.44     13.05 o 
   6   1   1     2275.75     2287.95     40.13 o 
   7   1   1      694.87      670.85     23.24 o 
   8   1   1     2152.87     2123.05     45.25 o 
   9   1   1       16.79       11.05      6.24 o 
  10   1   1       50.58       27.19     12.20 o 
  11   1   1      725.48      677.66     23.42 o 
  12   1   1      193.04      184.39     13.91 o 
  13   1   1       95.09       83.45     15.50 o 
  14   1   1       96.43      106.17     14.33 o 
 -14   2   1       29.97       39.83     10.87 o 
 -13   2   1      177.48      177.82     16.67 o 
 -12   2   1      253.53      263.07     18.49 o 
 -11   2   1      470.99      447.42     23.50 o 
 -10   2   1        3.18       -3.47      5.92 o 
  -9   2   1      227.66      224.91     14.36 o 
  -8   2   1     1227.56     1242.67     25.43 o 
  -7   2   1     1695.32     1669.52     27.75 o 
  -6   2   1     2506.71     2668.74     33.21 o 
  -5   2   1      437.78      405.94     10.99 o 
  -4   2   1       23.18       27.60      3.64 o 
  -3   2   1     4241.42     4301.27     32.24 o 
  -2   2   1     5008.59     5181.51     48.80 o 
  -1   2   1    13749.99    13752.07    295.05 o 
   0   2   1       63.67       78.12      8.10 o 
   1   2   1       65.82       63.53      5.20 o 
   2   2   1      387.71      369.47     19.73 o 
   3   2   1     1077.07     1052.75     16.09 o 
   4   2   1      635.02      626.24     17.38 o 
   5   2   1     2027.88     2038.36     44.89 o 
   6   2   1      623.74      595.47     12.68 o 
   7   2   1       76.10       60.86      3.97 o 
   8   2   1       67.67       75.45     13.13 o 
   9   2   1       15.79       32.45     11.00 o 
  10   2   1      460.11      521.19     34.94 o 
  11   2   1      236.90      251.23     14.94 o 
  12   2   1       61.80       78.57     15.50 o 
  13   2   1       20.28       16.34     14.13 o 
  14   2   1       42.71       63.64     12.66 o 
 -14   3   1        7.98       -8.00     15.13 o 
 -13   3   1        5.68        2.07      8.80 o 
 -12   3   1       12.88       13.53      7.54 o 
 -11   3   1      305.25      338.92     40.37 o 
 -10   3   1     1673.61     1653.84     33.50 o 
  -9   3   1      995.91      995.68     24.35 o 
  -8   3   1      416.00      406.41     14.46 o 
  -7   3   1        1.19       -2.40      2.95 o 
  -6   3   1       24.29       12.94      3.04 o 
  -5   3   1    10724.70    11648.03     80.03 o 
  -4   3   1      185.12      148.61      5.10 o 
  -3   3   1     5062.91     5257.39     62.66 o 
  -2   3   1       41.47       63.89      3.30 o 
  -1   3   1      657.77      712.17     13.51 o 
   0   3   1     1068.99     1077.44     13.08 o 
   1   3   1     3760.01     3828.89     63.16 o 
   2   3   1     1196.00     1181.52     28.91 o 
   3   3   1     1187.44     1231.72     32.17 o 
   4   3   1      294.52      297.23     11.93 o 
   5   3   1       64.32       78.16      5.74 o 
   6   3   1      221.92      189.91      8.94 o 
   7   3   1     1417.83     1370.31     26.82 o 
   8   3   1      341.45      313.71     23.80 o 
   9   3   1      312.99      338.09     27.07 o 
  10   3   1       52.48       69.78     15.20 o 
  11   3   1      390.54      379.05     17.60 o 
  12   3   1       18.63       13.45      8.72 o 
  13   3   1      110.61      114.43     11.85 o 
  14   3   1       35.10       60.58     20.13 o 
 -14   4   1      134.72      106.71     20.73 o 
 -13   4   1       27.00        9.60     13.13 o 
 -12   4   1      440.35      447.72     36.80 o 
 -11   4   1        0.84        2.34      5.20 o 
 -10   4   1      170.48      163.84     10.95 o 
  -9   4   1      203.98      212.79     11.16 o 
  -8   4   1     1567.30     1525.67     27.93 o 
  -7   4   1      308.70      312.25     11.45 o 
  -6   4   1     2715.18     2645.97     46.18 o 
  -5   4   1       48.31       63.82      3.81 o 
  -4   4   1     1903.69     2171.84     20.50 o 
  -3   4   1     1639.02     1728.73     34.41 o 
  -2   4   1     4330.79     4463.89     35.74 o 
  -1   4   1       89.54       90.79      5.21 o 
   0   4   1     3825.12     3875.94     41.63 o 
   1   4   1      496.55      551.59     10.65 o 
   2   4   1     1730.96     1858.91     40.52 o 
   3   4   1      286.54      306.05     16.27 o 
   4   4   1     8336.81     8636.50     82.31 o 
   5   4   1      109.21      183.45     10.55 o 
   6   4   1     3603.82     3487.30     46.08 o 
   7   4   1     1019.54     1042.27     23.36 o 
   8   4   1      163.67      148.45     17.20 o 
   9   4   1      127.70      126.04     18.00 o 
  10   4   1      759.68      794.70     23.81 o 
  11   4   1      233.66      228.95     13.98 o 
  12   4   1       14.84       28.90     10.07 o 
  13   4   1        0.54       -0.53      7.99 o 
  14   4   1       36.40       40.92     18.93 o 
 -14   5   1       10.29       12.20     13.66 o 
 -13   5   1        4.36      -11.20     11.53 o 
 -12   5   1      117.51      101.84     19.66 o 
 -11   5   1     1020.72      995.50     36.36 o 
 -10   5   1       64.70       86.54     11.16 o 
  -9   5   1      261.18      290.72     13.07 o 
  -8   5   1      493.73      535.65     15.96 o 
  -7   5   1      379.49      388.62     12.49 o 
  -6   5   1      280.60      263.07      8.27 o 
  -5   5   1      197.43      150.02      6.02 o 
  -4   5   1        5.29        5.75      2.29 o 
  -3   5   1     5052.48     4832.66     65.24 o 
  -2   5   1      266.90      266.75     14.90 o 
  -1   5   1      839.08      947.32     12.49 o 
   0   5   1      240.38      289.74      7.98 o 
   1   5   1     6232.19     6337.63     54.76 o 
   2   5   1      109.86      159.51     12.87 o 
   3   5   1     3283.40     2950.99     59.69 o 
   4   5   1      230.88      243.36     12.10 o 
   5   5   1       70.98       68.59      6.94 o 
   6   5   1      333.68      327.05     15.73 o 
   7   5   1     1895.12     1926.53     35.15 o 
   8   5   1      200.23      171.65     19.60 o 
   9   5   1      824.00      818.24     22.37 o 
  10   5   1        6.58        2.42      8.15 o 
  11   5   1      113.34       94.97     13.08 o 
  12   5   1        6.50        2.17     20.13 o 
  13   5   1      115.80      124.02     16.58 o 
 -13   6   1       86.88       98.90     22.19 o 
 -12   6   1      293.10      309.38     32.46 o 
 -11   6   1      256.38      263.59     21.66 o 
 -10   6   1       10.34       13.40      8.70 o 
  -9   6   1        0.76       -5.85      9.00 o 
  -8   6   1     1204.42     1162.38     33.32 o 
  -7   6   1      276.49      280.62     15.06 o 
  -6   6   1      579.40      543.41     16.44 o 
  -5   6   1      179.24      164.75      8.47 o 
  -4   6   1       55.63       48.52      4.42 o 
  -3   6   1      633.30      658.88     17.74 o 
  -2   6   1     3788.06     3725.21     47.24 o 
  -1   6   1     2145.61     2382.21     21.56 o 
   0   6   1     2555.06     2479.67     30.31 o 
   1   6   1      864.24     1026.28     26.51 o 
   2   6   1       93.34      113.78     12.06 o 
   3   6   1       66.35       72.85     10.40 o 
   4   6   1      506.55      427.24     23.21 o 
   5   6   1       62.90       65.64      7.53 o 
   6   6   1      708.61      658.90     22.89 o 
   7   6   1      285.13      257.92     18.00 o 
   8   6   1        0.52        6.28      5.62 o 
   9   6   1      404.51      419.11     22.38 o 
  10   6   1      564.02      596.88     27.86 o 
  11   6   1      133.83      152.43     15.81 o 
  12   6   1      227.99      242.84     26.83 o 
  13   6   1       74.98       43.45     11.98 o 
 -13   7   1       15.74      -11.46     16.93 o 
 -12   7   1       42.61       50.99     23.09 o 
 -11   7   1      153.81      149.16     15.20 o 
 -10   7   1      351.86      387.34     22.12 o 
  -9   7   1      948.31      879.97     31.00 o 
  -8   7   1       12.29       -2.54      5.70 o 
  -7   7   1       20.77       11.83      5.13 o 
  -6   7   1     1224.88     1204.69     25.21 o 
  -5   7   1     1189.51     1162.12     23.30 o 
  -4   7   1     2480.01     2411.50     42.29 o 
  -3   7   1      122.62      126.19      6.61 o 
  -2   7   1     1819.52     1983.01     42.70 o 
  -1   7   1      235.60      257.59      7.53 o 
   0   7   1      221.05      206.63      6.50 o 
   1   7   1      280.75      257.15      7.15 o 
   2   7   1      405.43      403.84     16.21 o 
   3   7   1      937.70      904.92     28.54 o 
   4   7   1       17.56       17.79      8.60 o 
   5   7   1       13.32        9.26      4.13 o 
   6   7   1      127.15      129.38      8.99 o 
   7   7   1     1654.54     1521.82     32.26 o 
   8   7   1      942.90      942.52     32.10 o 
   9   7   1      236.96      225.61     17.07 o 
  10   7   1        5.45        3.79      7.16 o 
  11   7   1       15.47       -8.25      8.89 o 
  12   7   1      232.94      266.01     21.82 o 
 -12   8   1        4.05       28.72     17.79 o 
 -11   8   1      162.20      183.32     17.08 o 
 -10   8   1       49.89       44.15     23.66 o 
  -9   8   1        6.96        3.89      8.00 o 
  -8   8   1      802.85      807.77     28.30 o 
  -7   8   1     1162.92     1216.35     30.04 o 
  -6   8   1      788.76      789.45     23.99 o 
  -5   8   1      148.64      161.36      9.20 o 
  -4   8   1      665.03      629.96     16.11 o 
  -3   8   1     1437.41     1461.10     29.08 o 
  -2   8   1     1749.16     1679.09     33.29 o 
  -1   8   1     1729.79     1638.20     20.90 o 
   0   8   1       26.94       32.28      3.13 o 
   1   8   1      439.74      467.65     10.27 o 
   2   8   1        8.95       10.08      4.14 o 
   3   8   1     2473.26     2567.15     44.86 o 
   4   8   1        3.73        0.74      4.65 o 
   5   8   1      719.22      699.62     19.67 o 
   6   8   1      206.78      180.77     10.85 o 
   7   8   1       18.19       18.02      7.57 o 
   8   8   1       81.05       71.32      8.53 o 
   9   8   1      155.66      167.18     14.64 o 
  10   8   1       59.10       58.99     16.03 o 
  11   8   1      171.22      178.79     16.99 o 
  12   8   1       18.86       37.62     12.22 o 
 -12   9   1       89.08      100.57     21.59 o 
 -11   9   1       11.32        6.93     14.26 o 
 -10   9   1      274.12      293.77     31.80 o 
  -9   9   1       21.50       21.66     13.26 o 
  -8   9   1      234.43      222.72     17.51 o 
  -7   9   1        1.53        5.92      6.48 o 
  -6   9   1       53.20       38.44      8.50 o 
  -5   9   1      513.08      540.25     28.78 o 
  -4   9   1      178.04      181.63     12.73 o 
  -3   9   1      235.47      218.49     18.63 o 
  -2   9   1      397.24      392.07     14.01 o 
  -1   9   1       80.78       83.75      6.29 o 
   0   9   1      757.23      761.62     14.02 o 
   1   9   1      207.57      218.51      9.89 o 
   2   9   1     2155.57     2153.01     48.89 o 
   3   9   1      693.63      672.21     23.46 o 
   4   9   1       59.20       54.13     17.36 o 
   5   9   1      138.50      137.76      9.41 o 
   6   9   1     1369.61     1310.54     29.58 o 
   7   9   1      163.17      170.71     11.84 o 
   8   9   1      582.57      638.98     23.97 o 
   9   9   1       49.95       51.71      9.13 o 
  10   9   1        4.84       17.30     13.53 o 
  11   9   1        1.55        2.53      7.17 o 
 -11  10   1       67.04      107.36     24.39 o 
 -10  10   1       37.25       41.25     17.06 o 
  -9  10   1      265.67      295.50     31.13 o 
  -8  10   1        0.02        3.52      7.87 o 
  -7  10   1     1036.91     1097.46     44.14 o 
  -6  10   1      217.61      228.54     16.45 o 
  -5  10   1      143.43      159.11     15.96 o 
  -4  10   1       25.22       19.81      5.81 o 
  -3  10   1      581.48      571.44     18.41 o 
  -2  10   1     1734.60     1685.76     31.11 o 
  -1  10   1     1277.13     1269.23     53.38 o 
   0  10   1      169.36      167.95     13.66 o 
   1  10   1      203.91      190.72     14.17 o 
   2  10   1      245.50      232.15     11.50 o 
   3  10   1      108.62       87.21      8.06 o 
   4  10   1       34.47       40.70      7.38 o 
   5  10   1      763.50      726.19     27.70 o 
   6  10   1      129.20      134.97     13.43 o 
   7  10   1        2.78       -4.68      8.40 o 
   8  10   1        3.72        1.41     13.39 o 
   9  10   1      111.00      110.97     21.19 o 
  10  10   1       42.30       40.85     15.33 o 
 -10  11   1       88.41       70.25     17.79 o 
  -9  11   1       37.04       38.32     14.33 o 
  -8  11   1       28.68       28.00     12.43 o 
  -7  11   1      135.91      133.97     14.58 o 
  -6  11   1      491.69      492.99     24.46 o 
  -5  11   1      156.45      164.94     19.10 o 
  -4  11   1      489.85      513.40     22.80 o 
  -3  11   1       30.74       21.20      6.03 o 
  -2  11   1      166.09      155.86     13.98 o 
  -1  11   1        0.03       15.24     11.36 o 
   0  11   1       37.70       41.13      8.39 o 
   1  11   1      518.39      510.82     24.07 o 
   2  11   1     1026.51     1084.29     34.49 o 
   3  11   1      283.91      274.72     18.42 o 
   4  11   1      840.21      826.11     29.22 o 
   5  11   1      298.62      282.12     18.18 o 
   6  11   1       18.07       27.76      8.95 o 
   7  11   1       80.92      111.92     14.14 o 
   8  11   1      172.87      177.82     17.30 o 
   9  11   1        3.47        3.36      9.10 o 
  10  11   1        2.36        2.33     12.66 o 
  -9  12   1       97.73      110.14     15.50 o 
  -8  12   1       86.67       92.79     13.78 o 
  -7  12   1      165.30      175.88     16.74 o 
  -6  12   1      295.01      303.66     26.30 o 
  -5  12   1        4.20       14.99     11.06 o 
  -4  12   1        0.87        8.22     11.20 o 
  -3  12   1       58.79       63.16     10.61 o 
  -2  12   1       65.30       51.27      9.92 o 
  -1  12   1        3.83       12.07     15.93 o 
   0  12   1        7.74        5.24      7.06 o 
   1  12   1        2.60        3.97      6.31 o 
   2  12   1       39.81       30.52      8.89 o 
   3  12   1      189.01      184.95     16.24 o 
   4  12   1      284.50      277.46     19.70 o 
   5  12   1      139.89      159.76     22.93 o 
   6  12   1       12.42        7.19      7.16 o 
   7  12   1      293.94      332.56     45.70 o 
   8  12   1       57.93       50.08     18.96 o 
  -7  13   1        1.25       -0.80      9.53 o 
  -6  13   1      172.78      190.29     26.53 o 
  -5  13   1       11.95        2.81     12.00 o 
  -4  13   1      189.51      181.20     26.70 o 
  -3  13   1      213.43      198.53     17.79 o 
  -2  13   1       37.61       55.27     20.83 o 
  -1  13   1        1.81        6.90      8.53 o 
   0  13   1       73.07       73.52     11.90 o 
   1  13   1      118.83      120.41     20.73 o 
   2  13   1       12.86       13.42      8.56 o 
   3  13   1      234.60      255.45     19.52 o 
   4  13   1        2.11       -2.38      7.98 o 
   5  13   1        1.07      -17.20     20.09 o 
   6  13   1       38.27       33.45     13.93 o 
   7  13   1      147.50      183.76     28.06 o 
  -5  14   1       18.08       19.65      9.93 o 
  -4  14   1        2.74        4.17      8.12 o 
  -3  14   1        7.82       -1.84      8.24 o 
  -2  14   1      153.27      180.71     17.60 o 
  -1  14   1       22.15       19.17     10.76 o 
   0  14   1      124.57      143.20     16.82 o 
   1  14   1       41.50       47.34     11.09 o 
   2  14   1        1.35        0.00      9.87 o 
   3  14   1       29.70       38.10     10.00 o 
   4  14   1      104.81      103.05     15.20 o 
   5  14   1       22.63       52.56     11.96 o 
  -2  15   1        9.50        3.17      8.43 o 
  -1  15   1       14.74       18.99     11.30 o 
   0  15   1        0.43        6.03     13.19 o 
   1  15   1      201.73      221.66     19.62 o 
   2  15   1       48.29       37.15     10.59 o 
 -14   0   2      332.02      307.99     31.47 o 
 -12   0   2      180.72      159.84     21.13 o 
 -10   0   2     3985.34     3902.45     92.01 o 
  -8   0   2     2458.05     2339.38     60.83 o 
  -6   0   2     3175.43     3353.33     65.24 o 
  -4   0   2      115.93       99.42      4.57 o 
  -2   0   2    34811.02    33559.26   3795.75 o 
   2   0   2     2752.57     2676.28     41.16 o 
   4   0   2     1466.21     1397.31     42.40 o 
   6   0   2       74.88       51.25      9.60 o 
   8   0   2      836.95      867.64     40.37 o 
  10   0   2      548.97      613.01     38.81 o 
  12   0   2      116.11      103.91     21.06 o 
  14   0   2       90.47      102.84     20.86 o 
 -14   1   2        0.73        2.63     18.09 o 
 -13   1   2      108.64      123.11     26.39 o 
 -12   1   2        1.33        2.45     11.36 o 
 -11   1   2     1008.70     1054.73     47.28 o 
 -10   1   2      217.89      202.99     14.57 o 
  -9   1   2      309.34      309.20     16.18 o 
  -8   1   2      806.26      816.20     25.09 o 
  -7   1   2      693.88      693.81     12.97 o 
  -6   1   2     1740.66     1781.65     21.83 o 
  -5   1   2     4134.73     3878.68     48.88 o 
  -4   1   2     3789.32     3876.25     43.80 o 
  -3   1   2     3738.74     3893.42     39.91 o 
  -2   1   2      216.82      213.99      4.71 o 
  -1   1   2     4287.17     4224.55     24.90 o 
   0   1   2     5916.58     6010.19     40.35 o 
   1   1   2    14149.40    13810.82     95.30 o 
   2   1   2      895.02      944.87     16.12 o 
   3   1   2      594.50      557.28     11.42 o 
   4   1   2       34.38       37.13      3.88 o 
   5   1   2     3298.14     3291.85     38.99 o 
   6   1   2      486.85      509.53     20.35 o 
   7   1   2     3036.81     3034.40     52.03 o 
   8   1   2      866.77      975.46     30.10 o 
   9   1   2      398.78      375.28     20.32 o 
  10   1   2       16.74       25.36      9.86 o 
  11   1   2      111.43      120.58     14.51 o 
  12   1   2       12.92       42.92     18.06 o 
  13   1   2      144.26      149.18     13.34 o 
  14   1   2        5.04       10.81      8.61 o 
 -14   2   2      249.48      270.48     20.48 o 
 -13   2   2      185.77      182.98     16.59 o 
 -12   2   2       94.67      101.14     12.47 o 
 -11   2   2      121.46       97.28     11.08 o 
 -10   2   2      151.61      137.84     12.05 o 
  -9   2   2     1366.73     1329.39     41.14 o 
  -8   2   2     1898.79     1968.91     77.32 o 
  -7   2   2     1795.08     1782.67     34.72 o 
  -6   2   2      290.37      269.56     11.85 o 
  -5   2   2      189.38      206.84      9.71 o 
  -4   2   2     1692.99     1744.39     26.48 o 
  -3   2   2     2856.76     2877.97     32.18 o 
  -2   2   2     5641.49     5744.83     53.06 o 
  -1   2   2     9963.93     9813.90    176.68 o 
   0   2   2     4643.17     4759.59     38.52 o 
   1   2   2     3398.74     3583.48     47.09 o 
   2   2   2     8721.47     8685.66     57.47 o 
   3   2   2     3905.43     3958.27     45.82 o 
   4   2   2     9115.31     8953.42     78.09 o 
   5   2   2      738.10      747.66     15.38 o 
   6   2   2      905.87      911.95     20.67 o 
   7   2   2       49.29       48.81      4.46 o 
   8   2   2      510.16      544.03     22.75 o 
   9   2   2      195.91      176.42     14.67 o 
  10   2   2      509.00      517.35     25.51 o 
  11   2   2        6.18        1.33     10.93 o 
  12   2   2      186.44      196.70     25.60 o 
  13   2   2        5.17       -4.54      7.27 o 
  14   2   2       12.91       16.96     14.56 o 
 -14   3   2        3.14        3.40     13.13 o 
 -13   3   2       71.57       73.51     16.86 o 
 -12   3   2      488.37      493.52     26.67 o 
 -11   3   2       45.71       46.68     12.70 o 
 -10   3   2      259.31      268.97     16.50 o 
  -9   3   2      160.20      163.23     11.92 o 
  -8   3   2      141.52      153.09     22.50 o 
  -7   3   2      527.95      533.46     15.06 o 
  -6   3   2      427.10      361.63     11.36 o 
  -5   3   2     7635.08     8054.29     61.03 o 
  -4   3   2     8109.43     8676.89     60.19 o 
  -3   3   2     3153.08     3214.79     24.16 o 
  -2   3   2      477.64      458.84      8.21 o 
  -1   3   2      595.42      545.62     12.08 o 
   0   3   2     8019.27     8549.75     54.92 o 
   1   3   2     2139.07     2034.70     19.01 o 
   2   3   2     6539.22     6529.27     82.54 o 
   3   3   2      264.68      262.64     10.17 o 
   4   3   2      734.65      777.94     16.96 o 
   5   3   2       39.72       58.16      4.92 o 
   6   3   2     2299.50     2284.01     30.99 o 
   7   3   2      352.98      307.14     14.43 o 
   8   3   2      440.75      421.38     20.51 o 
   9   3   2        2.16       13.86     10.46 o 
  10   3   2       28.49       30.06     12.46 o 
  11   3   2       79.65       73.91     17.66 o 
  12   3   2      271.59      293.02     17.46 o 
  13   3   2      191.93      207.85     18.98 o 
  14   3   2       10.95       35.40     13.57 o 
 -14   4   2        0.41      -11.20     14.66 o 
 -13   4   2      427.06      490.83     41.40 o 
 -12   4   2       62.72       35.72     11.80 o 
 -11   4   2      118.43      105.13     11.30 o 
 -10   4   2      191.70      180.08     13.80 o 
  -9   4   2      548.61      589.33     21.79 o 
  -8   4   2       77.41       69.80      8.95 o 
  -7   4   2     1297.83     1251.92     22.91 o 
  -6   4   2      198.30      241.10      8.96 o 
  -5   4   2       41.70       33.28      2.97 o 
  -4   4   2       80.60       90.06      3.80 o 
  -3   4   2     7077.76     7096.07     41.81 o 
  -2   4   2     1729.45     1672.34     17.85 o 
  -1   4   2     7628.04     7837.12     66.47 o 
   0   4   2      405.47      388.06      8.85 o 
   1   4   2      447.24      483.32     11.62 o 
   2   4   2     1391.17     1475.01     36.59 o 
   3   4   2     4824.24     4394.02     73.51 o 
   4   4   2      511.35      518.85     23.68 o 
   5   4   2     1618.15     1576.43     25.37 o 
   6   4   2      568.77      655.23     19.79 o 
   7   4   2      749.66      793.67     22.22 o 
   8   4   2      123.75      134.24     16.66 o 
   9   4   2     1195.24     1175.00     51.33 o 
  10   4   2       29.72       53.05     15.46 o 
  11   4   2      214.46      210.37     25.46 o 
  12   4   2      103.55       94.62     15.43 o 
  13   4   2       41.84       27.05     10.61 o 
 -14   5   2        0.95        5.06     15.79 o 
 -13   5   2       17.10        1.20     10.46 o 
 -12   5   2      171.34      170.23     24.40 o 
 -11   5   2       15.63       16.26     10.80 o 
 -10   5   2     1378.59     1258.13     56.88 o 
  -9   5   2       60.77       69.78      9.82 o 
  -8   5   2       33.44       36.50      4.84 o 
  -7   5   2        0.18       -1.77      2.95 o 
  -6   5   2     5263.24     5319.88     47.55 o 
  -5   5   2      784.88      823.54     12.76 o 
  -4   5   2     1497.99     1310.41     26.24 o 
  -3   5   2     1872.16     2116.66     39.46 o 
  -2   5   2       46.59       37.24      3.33 o 
  -1   5   2      197.38      237.28     26.54 o 
   0   5   2     1803.40     1736.62     25.30 o 
   1   5   2        0.95        4.04      1.93 o 
   2   5   2     4127.97     4119.14     71.53 o 
   3   5   2       31.67       59.31      8.60 o 
   4   5   2       62.82       62.38      9.46 o 
   5   5   2        8.32        7.18      4.12 o 
   6   5   2     1989.04     1956.09     31.20 o 
   7   5   2      264.61      285.45     14.11 o 
   8   5   2      708.93      651.00     37.02 o 
   9   5   2       33.74       40.72     11.60 o 
  10   5   2        0.85       -2.67      9.13 o 
  11   5   2       68.37       68.67     11.68 o 
  12   5   2      402.74      377.74     36.24 o 
  13   5   2        0.63       12.13     10.29 o 
 -13   6   2       40.38       36.52     16.59 o 
 -12   6   2      149.14      182.22     26.73 o 
 -11   6   2       11.85       27.12     13.79 o 
 -10   6   2       12.14        3.27      9.33 o 
  -9   6   2      633.07      652.12     26.20 o 
  -8   6   2      628.38      643.09     24.22 o 
  -7   6   2     2040.22     2091.97     41.56 o 
  -6   6   2      166.89      183.11      9.19 o 
  -5   6   2        5.08        2.18      2.84 o 
  -4   6   2      398.23      432.37     14.31 o 
  -3   6   2     2402.40     2218.65     25.83 o 
  -2   6   2     1766.58     1815.97     20.76 o 
  -1   6   2     2010.86     1871.20     25.59 o 
   0   6   2      808.73      843.74     16.31 o 
   1   6   2      668.59      771.98     18.59 o 
   2   6   2     1699.55     1767.08     47.55 o 
   3   6   2     9228.65     9563.40    133.92 o 
   4   6   2     1151.54      971.53     38.93 o 
   5   6   2     2831.03     2743.14     47.55 o 
   6   6   2      186.59      160.86     12.19 o 
   7   6   2        7.19        4.20      3.42 o 
   8   6   2        3.77       -5.20      9.60 o 
   9   6   2       39.52       43.38     12.13 o 
  10   6   2       44.83       21.33     10.33 o 
  11   6   2      148.80      138.65     16.26 o 
  12   6   2        9.56       17.05     23.16 o 
  13   6   2       28.01       35.73     11.92 o 
 -13   7   2        3.35      -10.86     14.19 o 
 -12   7   2      277.14      281.17     32.66 o 
 -11   7   2      309.52      277.65     30.00 o 
 -10   7   2       20.74       24.90      8.40 o 
  -9   7   2      388.05      392.20     33.20 o 
  -8   7   2       93.78       79.47      8.97 o 
  -7   7   2       37.45       22.03      7.73 o 
  -6   7   2      978.01      990.87     22.31 o 
  -5   7   2     2196.52     2310.12     32.76 o 
  -4   7   2     2493.66     2434.10     35.96 o 
  -3   7   2      190.07      167.86      6.82 o 
  -2   7   2       16.95       16.96      3.07 o 
  -1   7   2      636.76      648.11     18.72 o 
   0   7   2     4070.00     4170.66     48.83 o 
   1   7   2      990.29      950.84     17.10 o 
   2   7   2      454.87      404.25     23.94 o 
   3   7   2       29.58       28.19      7.13 o 
   4   7   2       71.44       75.11     11.73 o 
   5   7   2      855.77      887.42     27.16 o 
   6   7   2       79.60       83.33      9.62 o 
   7   7   2      100.86      104.46      8.64 o 
   8   7   2      219.02      221.38     22.66 o 
   9   7   2        0.03       -0.07      9.40 o 
  10   7   2        0.15       -5.04      8.46 o 
  11   7   2       93.93       78.37     14.96 o 
  12   7   2       41.67       50.85     12.57 o 
 -12   8   2       37.56        9.06     13.20 o 
 -11   8   2      193.22      199.63     26.80 o 
 -10   8   2       63.23       66.31     16.06 o 
  -9   8   2      141.03      143.90     22.19 o 
  -8   8   2      562.03      583.72     37.88 o 
  -7   8   2        0.93       -0.08      4.98 o 
  -6   8   2     1659.79     1604.36     32.92 o 
  -5   8   2      255.50      259.66     11.54 o 
  -4   8   2      257.38      232.48      9.21 o 
  -3   8   2      183.23      182.07      7.47 o 
  -2   8   2     1304.62     1256.00     16.88 o 
  -1   8   2     1553.25     1521.35     19.16 o 
   0   8   2       32.25       29.87      3.69 o 
   1   8   2       10.78        9.57      5.48 o 
   2   8   2     1032.22      998.78     40.32 o 
   3   8   2      130.69      104.91     15.20 o 
   4   8   2     3526.08     3429.56     81.07 o 
   5   8   2      129.79      116.79     15.36 o 
   6   8   2        2.81        3.59      5.56 o 
   7   8   2      135.16      145.50     13.26 o 
   8   8   2      310.67      321.17     16.53 o 
   9   8   2      195.89      199.01     17.14 o 
  10   8   2      250.96      270.24     20.19 o 
  11   8   2       81.34       53.82     20.09 o 
  12   8   2        1.43       -0.86     18.09 o 
 -12   9   2        6.52       17.26     14.79 o 
 -11   9   2      192.41      162.44     25.40 o 
 -10   9   2        8.14       -6.73     12.99 o 
  -9   9   2      130.44      137.83     21.59 o 
  -8   9   2       10.16        0.03      6.89 o 
  -7   9   2      741.03      741.74     29.68 o 
  -6   9   2      178.20      200.35     25.20 o 
  -5   9   2      959.80      943.89     36.50 o 
  -4   9   2       21.51       17.07      5.36 o 
  -3   9   2      164.57      163.23     14.73 o 
  -2   9   2     1002.11      963.26     21.97 o 
  -1   9   2      320.23      311.38     12.02 o 
   0   9   2      276.40      259.32      8.47 o 
   1   9   2     2549.40     2547.40     35.90 o 
   2   9   2      130.27      124.12      8.22 o 
   3   9   2     1446.88     1412.53     34.92 o 
   4   9   2       85.33       81.70      9.66 o 
   5   9   2       33.19       31.37      5.19 o 
   6   9   2        7.39        3.95      5.53 o 
   7   9   2      743.25      762.16     24.20 o 
   8   9   2       49.50       47.07      9.29 o 
   9   9   2      140.70      166.74     16.87 o 
  10   9   2      182.41      179.92     17.23 o 
  11   9   2      106.90       96.60     14.05 o 
 -11  10   2       48.54       60.78     16.79 o 
 -10  10   2      130.68      144.03     23.06 o 
  -9  10   2       12.85        1.33     11.46 o 
  -8  10   2      336.18      377.16     22.91 o 
  -7  10   2      126.78      143.03     14.69 o 
  -6  10   2       36.20       45.53      9.38 o 
  -5  10   2      385.95      354.51     28.54 o 
  -4  10   2        7.26        0.66      5.33 o 
  -3  10   2      131.11      121.05      8.91 o 
  -2  10   2     2547.72     2485.67     38.43 o 
  -1  10   2       13.44       20.97      4.74 o 
   0  10   2     1015.88      971.15     30.52 o 
   1  10   2       14.29        4.38      6.22 o 
   2  10   2      650.91      681.24     19.81 o 
   3  10   2      781.40      730.96     21.34 o 
   4  10   2      223.55      241.28     21.23 o 
   5  10   2        3.36        1.09      4.64 o 
   6  10   2      168.39      180.51     12.10 o 
   7  10   2      296.86      293.85     15.79 o 
   8  10   2      461.81      469.35     20.79 o 
   9  10   2        6.57       11.26     12.86 o 
  10  10   2      127.95      116.70     21.19 o 
 -10  11   2       54.58       54.18     16.79 o 
  -9  11   2        0.19       -2.73     10.00 o 
  -8  11   2       30.45       21.69      9.30 o 
  -7  11   2        8.88        1.29      8.08 o 
  -6  11   2       43.49       38.43      8.87 o 
  -5  11   2      366.97      368.83     20.28 o 
  -4  11   2      225.91      208.39     12.40 o 
  -3  11   2      247.23      236.28     12.64 o 
  -2  11   2      615.06      599.21     25.94 o 
  -1  11   2      879.01      910.63     31.76 o 
   0  11   2      194.03      185.26     17.46 o 
   1  11   2      346.05      382.04     20.83 o 
   2  11   2      110.65       87.83     11.75 o 
   3  11   2       36.69       33.25     14.86 o 
   4  11   2       10.51        4.75      6.36 o 
   5  11   2      103.22      101.64     11.94 o 
   6  11   2       46.32       44.57      9.51 o 
   7  11   2      122.82      121.32     14.06 o 
   8  11   2       69.53       76.02     13.02 o 
   9  11   2       55.07       44.78     21.36 o 
  -9  12   2       33.60        2.35     16.63 o 
  -8  12   2       41.95       23.65      8.61 o 
  -7  12   2      318.36      328.40     21.93 o 
  -6  12   2        3.91        6.54      6.11 o 
  -5  12   2       23.26       18.03      9.10 o 
  -4  12   2      302.40      302.25     20.43 o 
  -3  12   2      637.23      621.40     28.38 o 
  -2  12   2      245.95      254.86     18.29 o 
  -1  12   2      920.12      833.11     32.03 o 
   0  12   2       14.93       18.00      8.42 o 
   1  12   2       32.18       33.12      9.19 o 
   2  12   2       36.48       50.26     11.04 o 
   3  12   2       61.49       70.63     10.71 o 
   4  12   2      131.53      129.97     19.26 o 
   5  12   2       17.81        7.86     14.06 o 
   6  12   2       16.76       13.37     12.20 o 
   7  12   2       31.58       51.28     11.18 o 
   8  12   2       18.45       23.32     10.88 o 
  -7  13   2        8.44       32.92     16.06 o 
  -6  13   2      164.27      171.02     17.45 o 
  -5  13   2       17.22       20.67     18.33 o 
  -4  13   2      132.80      120.29     14.27 o 
  -3  13   2        0.25       -1.50      7.43 o 
  -2  13   2       32.56       28.82      8.26 o 
  -1  13   2       22.69       30.11      9.27 o 
   0  13   2      297.21      302.57     21.87 o 
   1  13   2      283.24      319.39     21.10 o 
   2  13   2      149.25      164.72     16.37 o 
   3  13   2        1.77        2.50      7.85 o 
   4  13   2        0.59       -7.94      7.94 o 
   5  13   2       69.43       42.60     11.25 o 
   6  13   2       71.65       65.38     17.93 o 
   7  13   2       11.04        8.86     15.46 o 
  -5  14   2        5.66       10.47     13.43 o 
  -4  14   2       27.06       29.24     20.73 o 
  -3  14   2       46.35       47.29     11.16 o 
  -2  14   2        1.28        7.16      9.36 o 
  -1  14   2      167.36      181.08     17.69 o 
   0  14   2        0.31       -0.63      7.87 o 
   1  14   2        6.69        6.72     11.20 o 
   2  14   2       33.37       34.77      9.93 o 
   3  14   2      158.01      163.64     18.00 o 
   4  14   2        2.40       18.85     12.53 o 
   5  14   2      201.53      191.99     19.27 o 
  -2  15   2        1.83       -0.25     20.53 o 
  -1  15   2       54.45       78.75     14.21 o 
   0  15   2       60.01       54.96     11.93 o 
   1  15   2        0.88       18.51     10.26 o 
 -13   0   3      191.39      197.36     25.13 o 
 -11   0   3       32.59       29.86     10.26 o 
  -9   0   3     5277.28     5374.76    106.82 o 
  -7   0   3     1027.44      954.75     18.46 o 
  -5   0   3      773.34      694.15     56.05 o 
  -3   0   3     7823.21     7828.51    254.13 o 
  -1   0   3    19630.85    19025.29   1423.44 o 
   1   0   3    22824.04    22657.98    223.95 o 
   3   0   3     2539.60     2478.62     33.94 o 
   5   0   3      821.33      793.83     19.97 o 
   7   0   3     2810.07     2917.13     74.67 o 
   9   0   3      409.24      412.68     31.27 o 
  11   0   3      262.93      229.58     27.13 o 
  13   0   3      329.14      330.52     36.20 o 
 -14   1   3      121.31      126.83     14.59 o 
 -13   1   3       49.65       50.11     10.65 o 
 -12   1   3      657.61      702.72     29.57 o 
 -11   1   3       34.55       24.35     11.06 o 
 -10   1   3        2.86       -7.93      7.93 o 
  -9   1   3      336.23      332.61     17.38 o 
  -8   1   3     2490.48     2514.17     48.83 o 
  -7   1   3      830.44      930.64     16.74 o 
  -6   1   3     5826.42     6048.47     64.81 o 
  -5   1   3      115.64      138.83      8.24 o 
  -4   1   3      420.56      558.09      9.48 o 
  -3   1   3     1027.10     1118.05     13.54 o 
  -2   1   3     1996.62     2194.10     57.01 o 
  -1   1   3     1981.04     2138.26     22.49 o 
   0   1   3     5002.58     4654.86     61.56 o 
   1   1   3    88202.16    77199.70   2964.40 o 
   2   1   3    11329.94    11478.95     64.53 o 
   3   1   3      389.27      395.60     10.34 o 
   4   1   3     1688.62     1609.82     23.64 o 
   5   1   3       35.20       33.60      4.08 o 
   6   1   3     2693.73     2633.11     33.92 o 
   7   1   3      270.33      285.40     11.25 o 
   8   1   3       13.11       11.69     10.36 o 
   9   1   3       35.06       48.66      9.39 o 
  10   1   3     1454.43     1499.43    135.30 o 
  11   1   3      206.74      226.02     18.57 o 
  12   1   3      200.71      221.13     32.29 o 
  13   1   3       34.16       33.45     19.13 o 
  14   1   3       11.06       -2.60      7.88 o 
 -14   2   3       11.91       11.25      8.90 o 
 -13   2   3       21.97       21.84     14.53 o 
 -12   2   3       10.98       -7.63      7.63 o 
 -11   2   3      944.88      921.07     31.84 o 
 -10   2   3      345.66      362.02     19.26 o 
  -9   2   3     2084.46     2091.94     43.46 o 
  -8   2   3     3651.64     3736.18     43.67 o 
  -7   2   3      663.10      657.54     16.04 o 
  -6   2   3      209.70      245.08      8.80 o 
  -5   2   3     8990.04     9267.63     84.62 o 
  -4   2   3     1413.05     1370.51     46.66 o 
  -3   2   3     7256.70     7464.82     65.10 o 
  -2   2   3     1342.82     1271.77     15.29 o 
  -1   2   3     1244.27     1153.52     14.10 o 
   0   2   3    14512.51    14997.55     89.54 o 
   1   2   3     6251.23     6007.89     58.31 o 
   2   2   3     7733.45     7649.18     59.52 o 
   3   2   3     7171.55     7088.84     78.51 o 
   4   2   3     1169.90     1118.79     20.13 o 
   5   2   3      149.28      172.47      8.06 o 
   6   2   3     1295.11     1342.65     28.23 o 
   7   2   3       34.61       24.08      3.63 o 
   8   2   3      646.74      685.31     26.76 o 
   9   2   3      769.03      705.81     54.67 o 
  10   2   3       60.74       69.03     31.62 o 
  11   2   3        2.06        0.15      8.22 o 
  12   2   3       31.43       31.52     15.46 o 
  13   2   3        2.16        6.00     14.99 o 
 -14   3   3       35.29       11.60     15.59 o 
 -13   3   3      326.83      361.79     35.80 o 
 -12   3   3      288.88      267.54     20.87 o 
 -11   3   3      374.60      455.26     22.07 o 
 -10   3   3      102.77      109.25     10.59 o 
  -9   3   3      141.74      152.34     13.06 o 
  -8   3   3     1213.96     1153.70     29.41 o 
  -7   3   3     2931.46     2951.01    140.54 o 
  -6   3   3       12.97       23.58      4.41 o 
  -5   3   3     1936.63     1941.70     31.18 o 
  -4   3   3      272.15      272.71      9.90 o 
  -3   3   3      279.56      290.10     10.53 o 
  -2   3   3     1317.83     1297.86     16.23 o 
  -1   3   3      541.28      539.07     21.66 o 
   0   3   3     7370.38     7553.81     81.18 o 
   1   3   3       83.45      117.93      4.66 o 
   2   3   3      710.64      778.59     13.88 o 
   3   3   3      119.92      117.58      6.04 o 
   4   3   3     1517.99     1580.75     33.84 o 
   5   3   3     4095.63     4050.94     43.87 o 
   6   3   3     3077.38     3126.30     39.12 o 
   7   3   3      529.99      513.05     15.63 o 
   8   3   3      139.74      118.86     18.06 o 
   9   3   3      952.70      933.52     33.31 o 
  10   3   3        2.19      -13.46     13.46 o 
  11   3   3      571.05      585.43     40.48 o 
  12   3   3       51.95       38.39     14.79 o 
  13   3   3       21.89       41.65     16.79 o 
 -14   4   3      173.87      183.43     27.86 o 
 -13   4   3       16.82       10.80     13.39 o 
 -12   4   3        8.75        1.67     13.46 o 
 -11   4   3       87.57       96.44     17.53 o 
 -10   4   3     1657.42     1637.33     39.86 o 
  -9   4   3      193.03      175.95     12.57 o 
  -8   4   3     1592.38     1648.03     34.83 o 
  -7   4   3        0.12        0.19      3.56 o 
  -6   4   3      429.49      459.76     15.16 o 
  -5   4   3      146.05      133.86      7.67 o 
  -4   4   3    13286.62    13792.84     98.11 o 
  -3   4   3     1781.94     1873.47     21.54 o 
  -2   4   3      416.78      338.87     11.30 o 
  -1   4   3       20.11       21.38      2.73 o 
   0   4   3     3368.38     3617.02     32.55 o 
   1   4   3      897.09     1068.39     17.10 o 
   2   4   3     5687.56     5674.36     55.27 o 
   3   4   3        9.90       17.34      2.79 o 
   4   4   3      193.43      154.66      7.63 o 
   5   4   3      474.25      499.75     12.73 o 
   6   4   3        9.43        3.39      3.36 o 
   7   4   3      422.78      426.21     14.77 o 
   8   4   3      383.63      364.52     28.47 o 
   9   4   3      184.98      148.38     22.00 o 
  10   4   3      275.28      257.05     26.40 o 
  11   4   3      145.15      131.50     20.00 o 
  12   4   3      111.38      142.16     24.86 o 
  13   4   3        3.15       -3.63      9.34 o 
 -14   5   3        4.92        6.66     10.53 o 
 -13   5   3      299.20      311.98     32.93 o 
 -12   5   3        0.39        4.73     10.26 o 
 -11   5   3      772.00      773.08     47.96 o 
 -10   5   3        1.13      -11.40     11.40 o 
  -9   5   3      498.76      504.75     34.81 o 
  -8   5   3      500.16      487.43     18.10 o 
  -7   5   3     2640.45     2687.07     40.84 o 
  -6   5   3        5.31        8.42      3.53 o 
  -5   5   3      355.07      309.25      9.17 o 
  -4   5   3        6.36        6.08      2.02 o 
  -3   5   3       57.64       52.99      5.48 o 
  -2   5   3      190.07      253.92     11.13 o 
  -1   5   3     9025.01     9174.79    105.92 o 
   0   5   3     3529.23     3766.52     35.98 o 
   1   5   3     1662.12     1503.01     25.02 o 
   2   5   3      124.83      128.32     12.27 o 
   3   5   3       22.93       15.99      5.46 o 
   4   5   3      230.07      233.74     17.60 o 
   5   5   3     4779.68     4806.47     62.78 o 
   6   5   3       26.24       30.36      4.92 o 
   7   5   3     1727.45     1734.20     37.19 o 
   8   5   3       92.52       52.99     11.73 o 
   9   5   3      296.91      288.13     27.13 o 
  10   5   3        9.55       12.99      8.73 o 
  11   5   3      221.19      230.70     28.26 o 
  12   5   3        8.77        4.93     12.86 o 
  13   5   3       10.98       13.50      9.04 o 
 -13   6   3        2.83       -0.40     15.33 o 
 -12   6   3       90.71       78.51     19.46 o 
 -11   6   3       50.42       59.45     17.46 o 
 -10   6   3      893.43      970.15     51.90 o 
  -9   6   3       16.93       17.59      9.80 o 
  -8   6   3      839.80      781.15     42.77 o 
  -7   6   3     3118.71     3066.49     80.88 o 
  -6   6   3      882.95      891.14     44.55 o 
  -5   6   3      176.35      190.80     11.92 o 
  -4   6   3     3733.44     3518.99     50.85 o 
  -3   6   3     2171.87     2092.82     60.67 o 
  -2   6   3     3418.30     3483.43     45.66 o 
  -1   6   3      665.67      749.33     17.42 o 
   0   6   3        5.77        6.21      3.24 o 
   1   6   3     1470.06     1552.19     22.31 o 
   2   6   3     2623.53     2445.75     57.88 o 
   3   6   3       94.50       79.52     11.53 o 
   4   6   3     1049.23      975.68     37.45 o 
   5   6   3      213.74      231.86     20.00 o 
   6   6   3      136.48      136.51      9.18 o 
   7   6   3      275.88      299.33     13.62 o 
   8   6   3     1332.03     1289.31     54.14 o 
   9   6   3      243.53      266.38     27.33 o 
  10   6   3       86.83      118.83     19.79 o 
  11   6   3      175.72      179.83     25.19 o 
  12   6   3       92.50       82.83     14.79 o 
 -13   7   3      252.64      298.29     34.93 o 
 -12   7   3      337.45      370.39     36.07 o 
 -11   7   3      201.79      229.76     28.53 o 
 -10   7   3      101.52      110.10     19.53 o 
  -9   7   3       16.61        3.93     11.13 o 
  -8   7   3        4.43       20.13     11.53 o 
  -7   7   3      367.87      387.05     27.94 o 
  -6   7   3       41.83       47.17      6.94 o 
  -5   7   3      581.32      573.20     21.30 o 
  -4   7   3     1220.64     1198.47     47.55 o 
  -3   7   3     1753.49     1816.72     53.88 o 
  -2   7   3     1116.64     1198.77     45.47 o 
  -1   7   3      696.50      619.13     15.44 o 
   0   7   3      882.29      833.84     24.87 o 
   1   7   3     1091.23     1005.74     18.64 o 
   2   7   3       24.68       33.79      8.80 o 
   3   7   3      779.90      847.86     35.77 o 
   4   7   3      600.61      546.98     30.22 o 
   5   7   3      328.78      360.97     25.34 o 
   6   7   3     1340.50     1365.59     29.04 o 
   7   7   3      532.36      526.42     19.92 o 
   8   7   3      299.83      278.40     25.93 o 
   9   7   3        5.89       17.26      8.73 o 
  10   7   3      541.23      544.05     40.21 o 
  11   7   3      155.23      162.05     17.79 o 
  12   7   3       14.63       11.73     24.16 o 
 -12   8   3        2.81       27.79     14.33 o 
 -11   8   3       28.48       16.99     14.26 o 
 -10   8   3       75.11       55.05     17.19 o 
  -9   8   3     1117.32     1203.95     57.12 o 
  -8   8   3        0.88        2.13      8.93 o 
  -7   8   3      330.90      315.60     18.77 o 
  -6   8   3      300.69      287.97     16.78 o 
  -5   8   3     1252.99     1273.13     33.54 o 
  -4   8   3      378.78      352.78     16.60 o 
  -3   8   3     3528.87     3393.42     78.34 o 
  -2   8   3       50.23       45.90      5.43 o 
  -1   8   3      484.17      498.11     14.55 o 
   0   8   3       54.53       56.70      5.08 o 
   1   8   3     1924.37     1871.23     38.00 o 
   2   8   3      162.91      188.31     18.20 o 
   3   8   3      924.53     1011.85     41.58 o 
   4   8   3      675.86      603.04     33.29 o 
   5   8   3       87.33       67.05     13.33 o 
   6   8   3       30.00       25.34      7.27 o 
   7   8   3      263.20      271.23     14.04 o 
   8   8   3      176.09      151.53     14.52 o 
   9   8   3        6.94       10.00     11.33 o 
  10   8   3        7.60       15.97      9.34 o 
  11   8   3        0.68       -4.41     20.43 o 
 -12   9   3      357.35      401.32     39.33 o 
 -11   9   3       61.53       58.58     17.46 o 
 -10   9   3       33.62       39.85     14.26 o 
  -9   9   3      113.62       83.64     17.13 o 
  -8   9   3      453.15      450.73     34.34 o 
  -7   9   3      589.06      584.61     25.98 o 
  -6   9   3     2328.91     2222.22     48.96 o 
  -5   9   3        5.75        7.85      5.03 o 
  -4   9   3      201.00      190.67     13.12 o 
  -3   9   3      104.99       96.16      9.38 o 
  -2   9   3     1020.46     1015.91     23.08 o 
  -1   9   3       25.10       23.09      4.39 o 
   0   9   3     1101.32     1091.92     30.68 o 
   1   9   3        0.58        3.94      5.34 o 
   2   9   3      117.36       92.36      9.46 o 
   3   9   3       84.55       75.38     14.26 o 
   4   9   3     1246.22     1277.83     50.60 o 
   5   9   3       51.00       44.65     11.86 o 
   6   9   3      597.32      641.53     26.20 o 
   7   9   3        1.35       -3.29      4.53 o 
   8   9   3      256.88      228.41     17.93 o 
   9   9   3      147.11      147.87     31.39 o 
  10   9   3       94.12      141.40     21.43 o 
  11   9   3       25.03       53.71     11.94 o 
 -11  10   3      153.20      154.23     26.06 o 
 -10  10   3        4.01      -14.26     14.26 o 
  -9  10   3      651.72      681.69     45.68 o 
  -8  10   3      113.57      128.38     14.23 o 
  -7  10   3      147.59      143.73     14.04 o 
  -6  10   3       51.91       42.07      8.22 o 
  -5  10   3     1004.94      987.17     31.79 o 
  -4  10   3      361.74      355.30     18.15 o 
  -3  10   3      279.77      267.05     12.86 o 
  -2  10   3      279.64      259.62     12.38 o 
  -1  10   3        3.37        0.77      3.90 o 
   0  10   3      581.84      596.61     23.46 o 
   1  10   3      102.58      113.86     11.20 o 
   2  10   3      247.69      240.89     12.01 o 
   3  10   3      493.05      448.80     21.80 o 
   4  10   3       17.53        6.40      9.13 o 
   5  10   3        6.66       -0.87     10.80 o 
   6  10   3       83.48       94.32      9.52 o 
   7  10   3      503.61      473.59     20.41 o 
   8  10   3       19.94       25.69      9.70 o 
   9  10   3      613.01      628.35     30.73 o 
  10  10   3       65.53       59.24     20.69 o 
 -10  11   3       25.12       16.26     12.60 o 
  -9  11   3        0.69      -14.53     14.53 o 
  -8  11   3      265.99      264.47     19.90 o 
  -7  11   3      133.07      106.59     12.84 o 
  -6  11   3      402.00      438.13     26.27 o 
  -5  11   3      164.38      167.45     14.30 o 
  -4  11   3       32.75       24.79      5.76 o 
  -3  11   3       86.92       72.72      8.03 o 
  -2  11   3      176.74      178.25     16.93 o 
  -1  11   3      154.70      123.76     12.54 o 
   0  11   3      437.55      476.19     23.10 o 
   1  11   3      185.10      198.00     15.89 o 
   2  11   3       39.68       50.16      9.31 o 
   3  11   3      448.65      445.73     27.07 o 
   4  11   3       53.93       79.74     11.06 o 
   5  11   3      390.23      339.96     20.46 o 
   6  11   3      274.90      293.26     20.45 o 
   7  11   3       46.70       41.45      9.15 o 
   8  11   3        0.74        3.11      7.99 o 
   9  11   3        1.17        7.24      9.29 o 
  -9  12   3        2.78      -15.06     15.06 o 
  -8  12   3       38.38       48.18     17.66 o 
  -7  12   3       18.64       27.54      8.66 o 
  -6  12   3       12.63       20.62      7.78 o 
  -5  12   3      171.97      179.07     12.83 o 
  -4  12   3      176.00      162.50     15.08 o 
  -3  12   3      126.16      162.70     15.22 o 
  -2  12   3      155.46      174.99     15.81 o 
  -1  12   3        7.56       11.11      7.75 o 
   0  12   3        1.47       -0.49      6.15 o 
   1  12   3       27.07       25.97      7.94 o 
   2  12   3     1225.78     1211.29     38.95 o 
   3  12   3      377.22      379.78     22.07 o 
   4  12   3       41.10       20.30      9.30 o 
   5  12   3       98.75      116.77     21.53 o 
   6  12   3      320.10      320.72     30.50 o 
   7  12   3       12.81       17.81      9.39 o 
   8  12   3       78.82       80.53     14.29 o 
  -7  13   3      272.62      250.57     28.66 o 
  -6  13   3        3.41        2.07      9.86 o 
  -5  13   3      164.97      145.50     17.93 o 
  -4  13   3        0.04        0.02     12.40 o 
  -3  13   3       66.68       40.49     26.96 o 
  -2  13   3       23.58       26.29     12.80 o 
  -1  13   3      351.78      348.46     22.18 o 
   0  13   3        1.79       11.54      8.58 o 
   1  13   3      106.89      120.91     14.58 o 
   2  13   3       10.67       10.86      7.90 o 
   3  13   3        2.02       15.42      7.49 o 
   4  13   3        0.10       -4.39      8.05 o 
   5  13   3      262.89      252.45     20.33 o 
   6  13   3       30.75       48.55     12.05 o 
  -5  14   3        0.10        1.37      8.53 o 
  -4  14   3      320.41      365.01     24.53 o 
  -3  14   3        4.36        3.95      8.30 o 
  -2  14   3       12.77        8.87      9.38 o 
  -1  14   3        0.09       10.10      9.38 o 
   0  14   3       35.75       31.33     13.93 o 
   1  14   3        0.30       -4.77      8.52 o 
   2  14   3       44.05       46.40     11.60 o 
   3  14   3       15.83        3.43      8.90 o 
   4  14   3        3.62        6.66      7.77 o 
 -14   0   4      174.38      190.89     25.93 o 
 -12   0   4      305.81      312.12     28.33 o 
 -10   0   4      864.98      908.60     42.43 o 
  -8   0   4      323.60      290.11     22.00 o 
  -6   0   4     2435.72     2711.12     35.89 o 
  -4   0   4     7490.20     7558.88     69.49 o 
  -2   0   4      274.59      226.10     20.34 o 
   0   0   4      665.67      645.03     23.51 o 
   2   0   4      388.98      314.84     16.95 o 
   4   0   4        2.10        8.54      5.43 o 
   6   0   4     2612.41     2633.44     43.13 o 
   8   0   4     1138.29     1090.55     47.93 o 
  10   0   4        0.04       12.53     10.13 o 
  12   0   4      117.42       96.17     22.06 o 
 -14   1   4      112.48      112.98     15.37 o 
 -13   1   4      391.47      441.57     25.46 o 
 -12   1   4       43.77       37.38      8.53 o 
 -11   1   4      131.86      115.19     12.09 o 
 -10   1   4       33.77       27.77     12.73 o 
  -9   1   4      430.95      428.91     19.53 o 
  -8   1   4      206.29      206.89      8.51 o 
  -7   1   4     1894.75     1851.68     47.26 o 
  -6   1   4      334.48      305.61      7.88 o 
  -5   1   4      514.48      507.25     10.30 o 
  -4   1   4      124.13      143.10      5.43 o 
  -3   1   4     4338.69     4531.87     34.87 o 
  -2   1   4      988.26      917.13     18.32 o 
  -1   1   4    12580.92    12599.38    155.62 o 
   0   1   4     1252.38     1381.03     24.76 o 
   1   1   4       79.61      119.98      5.18 o 
   2   1   4        4.78        3.55      1.96 o 
   3   1   4      931.32      904.56     20.00 o 
   4   1   4      324.46      335.51      9.63 o 
   5   1   4      724.88      621.49     18.82 o 
   6   1   4      374.85      354.95     12.98 o 
   7   1   4       66.68       68.06      6.32 o 
   8   1   4       20.84       26.96      7.33 o 
   9   1   4      181.72      182.18     15.41 o 
  10   1   4      286.37      310.15     20.76 o 
  11   1   4      215.54      223.18     19.24 o 
  12   1   4       16.34       24.25      8.96 o 
  13   1   4        6.42        2.77      9.61 o 
 -14   2   4       13.23        4.34      8.40 o 
 -13   2   4        1.02       -8.45      8.45 o 
 -12   2   4      292.90      298.34     19.44 o 
 -11   2   4      637.82      655.00     26.99 o 
 -10   2   4      800.85      787.36     27.99 o 
  -9   2   4      155.97      148.80     12.04 o 
  -8   2   4        8.10        6.57      3.02 o 
  -7   2   4      178.14      191.58      8.69 o 
  -6   2   4      855.61      794.00     21.14 o 
  -5   2   4     2588.41     2682.12     35.15 o 
  -4   2   4     5467.41     5404.11     59.62 o 
  -3   2   4     5772.72     5967.43     58.79 o 
  -2   2   4      886.97      859.17     15.05 o 
  -1   2   4        4.02        4.71      2.31 o 
   0   2   4     8496.37     8308.93    267.73 o 
   1   2   4     2079.96     2092.84     29.44 o 
   2   2   4     4822.23     4855.87     68.00 o 
   3   2   4      156.47      123.94      8.34 o 
   4   2   4       21.23       22.99      6.40 o 
   5   2   4      311.97      341.21     12.20 o 
   6   2   4      356.81      340.56     12.79 o 
   7   2   4      879.15      899.69     21.28 o 
   8   2   4      239.63      246.72     11.71 o 
   9   2   4      132.53      142.62     22.03 o 
  10   2   4        3.63       -5.04      8.12 o 
  11   2   4       95.03      105.23     14.68 o 
  12   2   4      316.11      302.79     23.66 o 
  13   2   4        1.27       -9.06     14.93 o 
 -14   3   4      211.67      266.55     31.59 o 
 -13   3   4       35.69       17.19     14.46 o 
 -12   3   4      279.98      271.08     18.48 o 
 -11   3   4       52.48       50.12      8.56 o 
 -10   3   4       32.06       18.48     10.70 o 
  -9   3   4       71.84       84.29     12.66 o 
  -8   3   4      444.11      454.87     14.02 o 
  -7   3   4      710.98      746.88     17.46 o 
  -6   3   4      932.55      802.12     36.68 o 
  -5   3   4      141.87      122.77      8.40 o 
  -4   3   4       43.48       50.84      4.99 o 
  -3   3   4      972.76      960.49     19.39 o 
  -2   3   4     5606.63     5493.21     52.15 o 
  -1   3   4      982.52      927.89     18.97 o 
   0   3   4     5645.05     5776.92     53.60 o 
   1   3   4     1120.41     1190.56     34.32 o 
   2   3   4      201.39      201.85      7.52 o 
   3   3   4     4002.54     4093.23     40.96 o 
   4   3   4     1687.96     1642.54     25.70 o 
   5   3   4     1277.47     1233.78     28.17 o 
   6   3   4      260.89      272.68     11.85 o 
   7   3   4        8.74       13.87      3.98 o 
   8   3   4      216.10      232.67     16.83 o 
   9   3   4       61.36       60.90     11.08 o 
  10   3   4       20.03       35.70     11.50 o 
  11   3   4       21.05       25.13     10.83 o 
  12   3   4        5.53      -15.86     15.86 o 
  13   3   4        2.30      -12.93     13.79 o 
 -14   4   4        0.66       -8.73     15.46 o 
 -13   4   4       44.27       46.25     17.53 o 
 -12   4   4       70.93       94.37     18.26 o 
 -11   4   4      396.80      414.37     34.34 o 
 -10   4   4       91.45       78.96     10.43 o 
  -9   4   4     3193.63     3145.78     41.55 o 
  -8   4   4       19.30       16.90      5.21 o 
  -7   4   4        7.75        2.73      3.42 o 
  -6   4   4      227.53      230.50     11.22 o 
  -5   4   4     1552.05     1406.89     26.64 o 
  -4   4   4      931.47     1068.61     17.64 o 
  -3   4   4      830.85      755.40     18.45 o 
  -2   4   4      138.76      126.14      6.95 o 
  -1   4   4      747.71      780.73     13.95 o 
   0   4   4       48.76       57.81      2.86 o 
   1   4   4     3059.04     3087.86     26.82 o 
   2   4   4      787.15      772.62     15.29 o 
   3   4   4     1050.52     1047.19     40.71 o 
   4   4   4       16.90       19.90      3.64 o 
   5   4   4      823.29      843.64     27.94 o 
   6   4   4        0.71        0.02      3.87 o 
   7   4   4     1066.11     1120.10     25.03 o 
   8   4   4        1.47       -0.46      7.28 o 
   9   4   4        2.29        1.11      8.36 o 
  10   4   4       91.09      107.24     19.39 o 
  11   4   4        1.53        7.73     11.86 o 
  12   4   4        0.04        8.06     12.26 o 
  13   4   4       65.70       54.98     19.66 o 
 -14   5   4       58.07       55.11     19.19 o 
 -13   5   4       59.62       56.91     16.79 o 
 -12   5   4      165.27      180.43     27.19 o 
 -11   5   4       55.09       37.72     13.26 o 
 -10   5   4       38.82       29.46     10.00 o 
  -9   5   4      131.77      104.78     16.86 o 
  -8   5   4     1074.39     1068.35     27.72 o 
  -7   5   4       41.18       38.47      5.30 o 
  -6   5   4     1445.84     1448.06     27.74 o 
  -5   5   4       35.32       25.27      6.56 o 
  -4   5   4      462.74      500.55     24.31 o 
  -3   5   4      545.74      608.64     17.69 o 
  -2   5   4     7350.15     7221.07     69.85 o 
  -1   5   4       52.10       59.79      4.39 o 
   0   5   4     2681.71     2770.45     33.69 o 
   1   5   4       22.47       33.32      6.16 o 
   2   5   4     1787.57     1899.02     29.33 o 
   3   5   4      371.99      405.16     12.20 o 
   4   5   4     1024.05     1076.26     25.23 o 
   5   5   4       75.81       86.55      7.33 o 
   6   5   4       82.71       78.54      6.47 o 
   7   5   4        5.20       12.50      9.70 o 
   8   5   4       64.86       58.05     13.46 o 
   9   5   4       33.31       37.32     11.66 o 
  10   5   4      402.59      367.43     34.47 o 
  11   5   4        5.49        4.80     11.73 o 
  12   5   4      116.61      105.57     21.19 o 
 -13   6   4       29.14       19.33     16.33 o 
 -12   6   4       34.92       40.25     14.46 o 
 -11   6   4      588.82      617.64     43.81 o 
 -10   6   4      424.05      463.26     36.74 o 
  -9   6   4      137.02      127.31     19.00 o 
  -8   6   4        5.50       12.99      9.33 o 
  -7   6   4      761.89      696.24     38.09 o 
  -6   6   4       93.40       91.76      6.43 o 
  -5   6   4     4483.43     4423.58     61.20 o 
  -4   6   4       13.28       13.16      6.10 o 
  -3   6   4     1117.69     1052.50     24.59 o 
  -2   6   4      710.79      667.12     23.89 o 
  -1   6   4       73.21       60.61      5.03 o 
   0   6   4       15.94       24.64      3.17 o 
   1   6   4     2381.51     2434.33     49.04 o 
   2   6   4      705.92      659.27     30.03 o 
   3   6   4      437.22      403.55     23.54 o 
   4   6   4       16.76       24.67      5.91 o 
   5   6   4       20.75       27.06      6.83 o 
   6   6   4      409.59      407.97     16.10 o 
   7   6   4       62.06       65.55      8.80 o 
   8   6   4        3.07        3.87     10.40 o 
   9   6   4      481.56      442.28     35.07 o 
  10   6   4        5.78        5.86     12.60 o 
  11   6   4       12.45       12.26     11.53 o 
  12   6   4       71.44       52.38     16.53 o 
 -13   7   4       41.90       55.25     20.59 o 
 -12   7   4       10.91       -0.40     14.93 o 
 -11   7   4       98.81      142.96     25.33 o 
 -10   7   4      135.17      114.44     19.46 o 
  -9   7   4       27.92       18.13      8.93 o 
  -8   7   4      420.32      433.20     31.94 o 
  -7   7   4      211.83      183.71     20.46 o 
  -6   7   4      841.90      852.60     32.79 o 
  -5   7   4        2.62        1.61      4.45 o 
  -4   7   4      137.55      125.02     11.03 o 
  -3   7   4       88.28       82.14      7.75 o 
  -2   7   4      747.82      762.51     17.86 o 
  -1   7   4     1125.16     1070.86     21.97 o 
   0   7   4      748.68      722.51     16.53 o 
   1   7   4      542.66      553.71     18.83 o 
   2   7   4        1.58        8.26      6.13 o 
   3   7   4      394.57      370.02     24.27 o 
   4   7   4     2135.97     2091.93     60.71 o 
   5   7   4      415.86      419.44     20.17 o 
   6   7   4       11.47       11.53      4.53 o 
   7   7   4       66.54       67.41      7.90 o 
   8   7   4      213.48      217.44     24.26 o 
   9   7   4       58.46       55.32     15.86 o 
  10   7   4        7.20        3.53     11.46 o 
  11   7   4       39.74       40.52     15.86 o 
  12   7   4       57.30       65.64     18.53 o 
 -12   8   4       18.66        9.80     11.13 o 
 -11   8   4       74.72       74.04     19.39 o 
 -10   8   4      471.11      445.46     37.41 o 
  -9   8   4       39.02       27.99     10.86 o 
  -8   8   4      474.39      446.49     34.54 o 
  -7   8   4       27.10       14.99      8.20 o 
  -6   8   4      874.36      864.16     28.92 o 
  -5   8   4      154.04      125.79     11.22 o 
  -4   8   4      549.30      553.04     20.65 o 
  -3   8   4       83.72       98.97      8.97 o 
  -2   8   4        3.55       -0.73      3.74 o 
  -1   8   4      176.74      183.82      9.33 o 
   0   8   4      530.02      510.47     14.74 o 
   1   8   4     1124.57     1115.79     21.99 o 
   2   8   4      505.32      487.57     19.50 o 
   3   8   4      406.47      408.95     26.81 o 
   4   8   4       21.77        0.73      8.66 o 
   5   8   4        6.67       10.86      9.66 o 
   6   8   4      232.47      231.68     13.23 o 
   7   8   4      181.92      178.62     12.25 o 
   8   8   4      467.17      495.55     36.21 o 
   9   8   4       23.92       21.46      9.73 o 
  10   8   4        0.07      -13.33     13.33 o 
  11   8   4        7.54       47.05     17.99 o 
 -11   9   4        0.79        7.46     10.80 o 
 -10   9   4       67.11       57.98     16.93 o 
  -9   9   4      227.71      213.84     24.40 o 
  -8   9   4       23.81       21.93     12.06 o 
  -7   9   4      860.74      871.61     31.86 o 
  -6   9   4        0.14        7.60      5.90 o 
  -5   9   4     1001.99      961.65     30.32 o 
  -4   9   4        0.55        9.89      4.96 o 
  -3   9   4      754.78      768.62     20.91 o 
  -2   9   4      104.60      101.43      7.47 o 
  -1   9   4     3516.23     3526.45     45.01 o 
   0   9   4       48.79       52.61      5.57 o 
   1   9   4        5.27        6.10      2.86 o 
   2   9   4       73.24       73.79      8.72 o 
   3   9   4      670.13      650.08     36.82 o 
   4   9   4      155.27      142.57     18.80 o 
   5   9   4       44.04       36.12     11.40 o 
   6   9   4      233.48      226.68     13.52 o 
   7   9   4       34.20       30.66      6.71 o 
   8   9   4       26.08       45.15     12.46 o 
   9   9   4       90.13      117.96     19.99 o 
  10   9   4        0.04       21.86     14.19 o 
 -11  10   4        6.67      -17.99     17.99 o 
 -10  10   4      196.82      229.16     29.73 o 
  -9  10   4       93.68       78.31     17.99 o 
  -8  10   4       12.68       -5.13     12.86 o 
  -7  10   4       75.92       72.59     10.85 o 
  -6  10   4      110.76      106.41     11.73 o 
  -5  10   4       81.34      100.35     11.50 o 
  -4  10   4     1189.24     1155.86     33.11 o 
  -3  10   4      101.79      109.62      8.82 o 
  -2  10   4      131.13      103.43      8.29 o 
  -1  10   4        3.43        5.33      4.02 o 
   0  10   4      859.44      866.11     29.13 o 
   1  10   4      164.27      151.34     12.99 o 
   2  10   4      828.73      886.95     29.56 o 
   3  10   4        0.05       -2.89      5.97 o 
   4  10   4      263.47      238.58     25.00 o 
   5  10   4       93.49       89.97     16.46 o 
   6  10   4       56.78       75.81      9.10 o 
   7  10   4       69.75       62.47     10.68 o 
   8  10   4       32.49       37.69      9.68 o 
   9  10   4        0.23       15.24      9.95 o 
 -10  11   4       20.87       45.38     14.99 o 
  -9  11   4       14.59       -5.66     13.66 o 
  -8  11   4       39.22       21.26     22.66 o 
  -7  11   4      196.44      181.13     16.43 o 
  -6  11   4      142.08      146.87     14.65 o 
  -5  11   4       45.99       62.79     10.48 o 
  -4  11   4      117.09      115.29     10.14 o 
  -3  11   4       64.72       65.81      7.50 o 
  -2  11   4      115.28      122.86     19.83 o 
  -1  11   4       21.72       33.15      8.78 o 
   0  11   4      344.32      331.94     19.37 o 
   1  11   4        3.84       10.25      8.50 o 
   2  11   4        2.25        4.71      6.37 o 
   3  11   4      340.78      365.59     20.93 o 
   4  11   4        2.49       -8.86      8.86 o 
   5  11   4      335.49      279.53     30.87 o 
   6  11   4       10.02        6.73      6.90 o 
   7  11   4       50.06       51.05      8.78 o 
   8  11   4      262.44      275.35     17.36 o 
  -8  12   4       41.14       41.68     10.48 o 
  -7  12   4       39.65       51.36     11.09 o 
  -6  12   4       25.77       26.98      8.77 o 
  -5  12   4      132.18      124.75     10.79 o 
  -4  12   4       62.32       81.62     12.32 o 
  -3  12   4       44.82       45.54      9.79 o 
  -2  12   4      498.31      464.49     24.01 o 
  -1  12   4      281.32      285.96     46.13 o 
   0  12   4       68.77       81.53     22.36 o 
   1  12   4       10.12        6.61      6.96 o 
   2  12   4       23.94       31.46      9.50 o 
   3  12   4      124.33      124.56     13.96 o 
   4  12   4        0.75       -8.70      8.70 o 
   5  12   4       71.92       50.23     26.13 o 
   6  12   4        5.40       -8.16      8.16 o 
   7  12   4       71.93       65.53     11.66 o 
  -7  13   4        5.76       28.12     14.66 o 
  -6  13   4      138.20      172.67     17.17 o 
  -5  13   4       10.02       16.36     20.69 o 
  -4  13   4        0.40        4.66      7.44 o 
  -3  13   4       87.04       91.82     12.48 o 
  -2  13   4      184.57      177.71     16.07 o 
  -1  13   4      207.68      236.90     18.53 o 
   0  13   4       13.76       23.10      9.93 o 
   1  13   4       18.30       34.04     13.16 o 
   2  13   4      176.79      176.96     16.67 o 
   3  13   4        1.81        2.24      7.06 o 
   4  13   4      156.66      137.24     14.89 o 
   5  13   4       23.50       19.70     20.09 o 
   6  13   4       10.34       12.96      9.30 o 
  -5  14   4      227.03      264.43     21.32 o 
  -4  14   4       10.98       21.94      9.66 o 
  -3  14   4       76.75       79.58     20.39 o 
  -2  14   4       17.45       26.96     10.05 o 
  -1  14   4       12.48       12.22      9.03 o 
   0  14   4        1.41       -9.73      9.73 o 
   1  14   4       68.79       53.96     11.30 o 
   2  14   4      156.13      174.26     17.48 o 
   3  14   4       16.52       46.79     11.91 o 
   4  14   4       31.98       30.77     12.86 o 
 -13   0   5      142.66      145.23     21.99 o 
 -11   0   5      687.04      652.31     39.22 o 
  -9   0   5      232.54      197.39     19.47 o 
  -7   0   5     1839.31     1815.60     48.47 o 
  -5   0   5    12513.65    13312.64    111.55 o 
  -3   0   5       80.22       60.19      9.46 o 
  -1   0   5    10724.11    10531.66     80.09 o 
   1   0   5     8739.73     8297.56    115.92 o 
   3   0   5       39.44       58.65      9.26 o 
   5   0   5     1243.10     1234.49     29.67 o 
   7   0   5     1373.95     1399.08     54.89 o 
   9   0   5      204.79      178.71     22.20 o 
  11   0   5       59.40       59.11     16.33 o 
  13   0   5        2.00        7.80     17.06 o 
 -14   1   5      186.79      206.53     25.99 o 
 -13   1   5       11.90       -2.99      7.81 o 
 -12   1   5       89.15       74.16     11.41 o 
 -11   1   5       82.54       49.21     11.83 o 
 -10   1   5      493.88      517.29     23.17 o 
  -9   1   5     2162.64     2051.86     64.78 o 
  -8   1   5     4478.80     4562.95     83.22 o 
  -7   1   5      188.34      176.50      6.73 o 
  -6   1   5      171.16      162.15      6.66 o 
  -5   1   5       86.38      115.03      5.52 o 
  -4   1   5     3301.71     3283.69     39.99 o 
  -3   1   5       51.31       40.47      3.35 o 
  -2   1   5     3671.80     3600.66     49.61 o 
  -1   1   5     2179.60     2170.16     19.10 o 
   0   1   5     1382.71     1358.46     34.96 o 
   1   1   5      205.40      241.03      7.60 o 
   2   1   5     5529.58     5421.15     63.22 o 
   3   1   5        5.47        5.75      3.23 o 
   4   1   5     3078.47     3092.26     38.04 o 
   5   1   5      172.43      162.85      8.95 o 
   6   1   5       15.92       15.93      4.51 o 
   7   1   5      399.80      413.01     20.54 o 
   8   1   5      567.64      569.58     18.87 o 
   9   1   5       64.48       64.30     11.30 o 
  10   1   5      322.96      327.59     22.01 o 
  11   1   5        4.42       18.42     14.06 o 
  12   1   5        1.04       -8.47      8.47 o 
  13   1   5       68.79       59.86     14.06 o 
 -14   2   5        3.99        5.22      9.50 o 
 -13   2   5      221.94      210.79     17.76 o 
 -12   2   5      303.47      274.19     18.88 o 
 -11   2   5     1278.08     1238.51     37.29 o 
 -10   2   5      761.11      716.61     27.08 o 
  -9   2   5       11.53       -0.68      5.20 o 
  -8   2   5      656.21      658.50     17.72 o 
  -7   2   5     3220.16     3260.76     50.93 o 
  -6   2   5     1384.78     1403.31     39.56 o 
  -5   2   5      699.26      581.65     14.82 o 
  -4   2   5      103.42      157.26      7.43 o 
  -3   2   5       75.74       75.87      4.64 o 
  -2   2   5      707.07      745.81     17.24 o 
  -1   2   5      554.06      580.07     14.67 o 
   0   2   5     1901.64     1874.49     20.92 o 
   1   2   5     1394.65     1286.98     27.96 o 
   2   2   5     2319.99     2389.27     35.10 o 
   3   2   5      517.62      493.07     15.96 o 
   4   2   5      515.29      521.48     18.00 o 
   5   2   5     1354.37     1356.34     26.50 o 
   6   2   5     1361.27     1343.51     27.30 o 
   7   2   5      624.39      588.15     18.37 o 
   8   2   5       63.86       79.30      8.18 o 
   9   2   5       56.01       67.05     11.07 o 
  10   2   5        1.22       -0.55      7.49 o 
  11   2   5      160.22      164.92     18.58 o 
  12   2   5       28.81       31.60     12.36 o 
  13   2   5       81.31       79.11     15.52 o 
 -14   3   5      169.91      180.83     27.39 o 
 -13   3   5      292.45      305.84     32.26 o 
 -12   3   5        6.57       -4.49      7.12 o 
 -11   3   5       14.97        3.16      6.25 o 
 -10   3   5     1162.59     1116.28     33.29 o 
  -9   3   5      499.25      517.12     21.69 o 
  -8   3   5        8.24        8.89      3.60 o 
  -7   3   5     1331.20     1327.81     24.72 o 
  -6   3   5      169.58      193.16      8.95 o 
  -5   3   5     1360.61     1428.28     24.15 o 
  -4   3   5     1582.90     1631.67     39.28 o 
  -3   3   5     3625.08     3606.74     38.31 o 
  -2   3   5     2924.29     2998.50     31.48 o 
  -1   3   5      795.33      803.58     23.66 o 
   0   3   5        0.97        6.49      1.34 o 
   1   3   5      275.75      262.49     11.31 o 
   2   3   5      716.16      773.10     15.63 o 
   3   3   5     4099.58     4058.13     42.35 o 
   4   3   5     1241.96     1220.28     22.81 o 
   5   3   5      788.75      783.28     23.88 o 
   6   3   5      293.59      292.32     12.85 o 
   7   3   5       64.93       61.60      6.66 o 
   8   3   5      558.03      576.24     25.68 o 
   9   3   5      944.15      983.87     65.29 o 
  10   3   5      110.15       96.66     13.04 o 
  11   3   5      126.61      131.18     15.79 o 
  12   3   5       17.14        8.82     10.85 o 
  13   3   5       16.59       20.59     13.53 o 
 -14   4   5       26.12       21.33     15.39 o 
 -13   4   5       32.28       40.99     13.46 o 
 -12   4   5      591.99      691.26     46.01 o 
 -11   4   5        0.49       -5.73     12.33 o 
 -10   4   5      305.96      306.01     17.18 o 
  -9   4   5      132.54      123.72      8.33 o 
  -8   4   5      115.21      137.22      8.47 o 
  -7   4   5        5.72        1.33      2.99 o 
  -6   4   5     5926.50     5918.88     81.03 o 
  -5   4   5     1156.55     1250.74     22.11 o 
  -4   4   5     4638.16     4529.58     53.12 o 
  -3   4   5      369.68      382.82     11.39 o 
  -2   4   5      215.28      212.46      8.03 o 
  -1   4   5      108.91       99.68      5.76 o 
   0   4   5     4434.46     4323.04     29.15 o 
   1   4   5       11.63       16.52      2.74 o 
   2   4   5      209.01      182.58      9.10 o 
   3   4   5        0.50       -0.93      3.10 o 
   4   4   5      183.14      161.44     13.70 o 
   5   4   5       61.12       62.19      6.14 o 
   6   4   5      887.75      939.75     23.55 o 
   7   4   5      160.42      172.26     10.73 o 
   8   4   5      371.65      360.37     20.94 o 
   9   4   5       19.48       30.15      8.79 o 
  10   4   5      226.86      216.46     29.06 o 
  11   4   5        1.35      -13.39     13.39 o 
  12   4   5      101.18      122.96     24.66 o 
 -13   5   5      206.27      197.70     27.40 o 
 -12   5   5       56.07       74.04     19.13 o 
 -11   5   5      102.94      108.44     19.99 o 
 -10   5   5       59.66       47.45     13.86 o 
  -9   5   5     1999.21     2062.06     45.36 o 
  -8   5   5       50.62       55.03      7.09 o 
  -7   5   5      781.99      784.66     30.46 o 
  -6   5   5        2.17        8.59      3.41 o 
  -5   5   5      568.04      530.79     16.41 o 
  -4   5   5       49.21       62.56      6.66 o 
  -3   5   5     5790.57     5857.15     69.27 o 
  -2   5   5      834.05      935.77     27.77 o 
  -1   5   5     2335.94     2237.87     27.74 o 
   0   5   5       34.96       36.89      2.53 o 
   1   5   5      130.28      131.69      5.64 o 
   2   5   5      173.39      185.73      8.19 o 
   3   5   5     2851.89     2846.00     35.82 o 
   4   5   5      110.95      118.67      8.29 o 
   5   5   5     1082.67     1080.38     23.91 o 
   6   5   5      308.42      281.76     11.63 o 
   7   5   5      482.55      482.00     17.93 o 
   8   5   5      146.68      158.31     14.58 o 
   9   5   5      145.78      149.50     21.86 o 
  10   5   5       36.51       40.25     14.86 o 
  11   5   5       22.68       10.46     12.66 o 
  12   5   5        7.37      -13.99     13.99 o 
 -13   6   5       15.46      -13.99     17.66 o 
 -12   6   5      408.21      421.49     38.47 o 
 -11   6   5      107.48      125.10     20.66 o 
 -10   6   5      532.73      517.73     37.74 o 
  -9   6   5      372.30      348.89     30.27 o 
  -8   6   5      129.56      126.91     19.80 o 
  -7   6   5      104.30       83.91     15.00 o 
  -6   6   5     1372.79     1336.24     26.93 o 
  -5   6   5      553.59      558.86     20.24 o 
  -4   6   5     1012.42     1022.12     25.86 o 
  -3   6   5      184.57      196.88     10.84 o 
  -2   6   5     1666.37     1776.75     26.87 o 
  -1   6   5      432.04      459.18     12.69 o 
   0   6   5     1938.05     1776.89     25.71 o 
   1   6   5       79.24       65.38      5.27 o 
   2   6   5      153.44      136.38     16.70 o 
   3   6   5       53.74       51.41      6.81 o 
   4   6   5      956.70      933.83     46.02 o 
   5   6   5      832.84      854.08     28.17 o 
   6   6   5     1275.49     1233.26     34.70 o 
   7   6   5      239.12      259.73     16.87 o 
   8   6   5       12.05        6.93     10.26 o 
   9   6   5        1.30       13.99     10.26 o 
  10   6   5       21.74        2.80     10.73 o 
  11   6   5        8.60      -15.66     15.66 o 
  12   6   5       34.29       -3.07     13.66 o 
 -12   7   5       36.69       28.46     14.06 o 
 -11   7   5      147.58      154.43     23.06 o 
 -10   7   5       42.55       37.19     14.66 o 
  -9   7   5      501.70      466.70     36.07 o 
  -8   7   5      590.88      630.30     39.75 o 
  -7   7   5       46.82       42.92     11.80 o 
  -6   7   5      173.07      159.45     12.48 o 
  -5   7   5      262.22      265.50     14.82 o 
  -4   7   5     1215.29     1141.92     29.11 o 
  -3   7   5      517.91      510.73     17.97 o 
  -2   7   5     1563.47     1535.06     26.52 o 
  -1   7   5        5.63        3.04      3.17 o 
   0   7   5       66.94       70.96      5.79 o 
   1   7   5      243.24      255.34     10.32 o 
   2   7   5      832.72      855.20     36.57 o 
   3   7   5      451.25      435.20     19.62 o 
   4   7   5     1427.92     1426.91     64.18 o 
   5   7   5     1360.16     1369.19     36.87 o 
   6   7   5      383.60      360.15     30.30 o 
   7   7   5        0.50       -4.57      4.57 o 
   8   7   5      170.59      190.90     23.06 o 
   9   7   5      416.51      429.70     36.34 o 
  10   7   5        2.81       14.99     14.73 o 
  11   7   5       46.22       31.66     14.73 o 
 -12   8   5       20.93       23.52     12.60 o 
 -11   8   5      458.86      491.58     40.47 o 
 -10   8   5        4.93       14.13     12.79 o 
  -9   8   5        5.70       17.26     10.80 o 
  -8   8   5      287.74      258.06     26.67 o 
  -7   8   5      678.11      690.73     39.55 o 
  -6   8   5      789.22      794.54     27.79 o 
  -5   8   5     3163.50     3249.61     55.43 o 
  -4   8   5       47.20       42.98      7.00 o 
  -3   8   5      512.04      496.79     18.72 o 
  -2   8   5        1.16        2.12      3.42 o 
  -1   8   5      555.83      559.80     16.13 o 
   0   8   5      105.58       98.46      6.94 o 
   1   8   5      713.51      727.99     21.90 o 
   2   8   5      935.56      860.35     26.43 o 
   3   8   5      164.95      165.51     18.06 o 
   4   8   5      277.05      308.33     23.50 o 
   5   8   5      278.92      317.15     18.43 o 
   6   8   5       17.11       15.59      6.43 o 
   7   8   5      101.99      118.37     10.82 o 
   8   8   5       92.90       87.37     17.53 o 
   9   8   5       20.66       15.73     12.13 o 
  10   8   5        0.03       -1.20     11.53 o 
  11   8   5      104.39       84.64     21.26 o 
 -11   9   5       16.26       20.13     13.99 o 
 -10   9   5      298.98      353.44     34.93 o 
  -9   9   5      121.43      149.76     23.19 o 
  -8   9   5      748.41      724.22     44.22 o 
  -7   9   5        0.64       13.39     17.79 o 
  -6   9   5       32.41       22.72      6.38 o 
  -5   9   5      199.62      191.17     13.60 o 
  -4   9   5      291.18      299.38     20.23 o 
  -3   9   5      165.57      146.05      9.55 o 
  -2   9   5      193.26      211.73     11.15 o 
  -1   9   5       38.19       36.93      5.29 o 
   0   9   5       67.76       78.71      6.70 o 
   1   9   5      231.48      206.68     10.49 o 
   2   9   5      666.57      679.57     24.75 o 
   3   9   5       15.49       14.46      8.80 o 
   4   9   5     1063.35     1097.48     48.51 o 
   5   9   5      135.06      119.05     16.96 o 
   6   9   5        6.13        2.05      8.86 o 
   7   9   5       15.99       21.26      6.86 o 
   8   9   5      345.69      323.37     22.46 o 
   9   9   5       45.36       45.32     15.39 o 
  10   9   5      134.51      120.30     22.19 o 
 -10  10   5       21.02       33.45     15.33 o 
  -9  10   5       31.27       14.93      9.73 o 
  -8  10   5       16.70       14.26     13.26 o 
  -7  10   5      348.01      360.56     21.31 o 
  -6  10   5      263.95      241.36     17.02 o 
  -5  10   5      303.29      340.08     18.67 o 
  -4  10   5      240.08      224.23     12.46 o 
  -3  10   5       13.27        6.59      4.33 o 
  -2  10   5        0.88        5.31      4.80 o 
  -1  10   5     2062.08     2046.15     44.40 o 
   0  10   5        1.00       14.17      6.98 o 
   1  10   5      803.67      807.14     28.31 o 
   2  10   5       13.12        9.68      6.61 o 
   3  10   5       10.68        9.64     18.43 o 
   4  10   5       41.67       52.25     13.33 o 
   5  10   5      267.37      264.33     18.83 o 
   6  10   5        1.67       10.09      6.26 o 
   7  10   5       76.34       67.78     10.94 o 
   8  10   5        3.10       11.60      9.23 o 
   9  10   5        1.03      -11.33     11.33 o 
  -9  11   5       70.14       88.24     19.13 o 
  -8  11   5      258.44      291.10     30.53 o 
  -7  11   5       53.74       49.14      9.48 o 
  -6  11   5       14.00       20.65      7.19 o 
  -5  11   5       27.88       23.84      7.55 o 
  -4  11   5      514.44      493.36     19.27 o 
  -3  11   5        3.01       -4.49      5.29 o 
  -2  11   5      473.12      489.80     23.27 o 
  -1  11   5      175.56      188.42     15.04 o 
   0  11   5       52.01       58.45     10.24 o 
   1  11   5        9.01        8.07      7.08 o 
   2  11   5       85.30       84.11     10.81 o 
   3  11   5      289.53      291.40     19.27 o 
   4  11   5       58.04       65.68     10.29 o 
   5  11   5        8.14        2.50      8.04 o 
   6  11   5        0.25        7.51      6.82 o 
   7  11   5        1.18        9.03      7.88 o 
   8  11   5       43.80       47.74     15.86 o 
  -8  12   5       15.49       19.27      8.61 o 
  -7  12   5      216.78      232.83     18.55 o 
  -6  12   5      315.09      383.19     42.00 o 
  -5  12   5       16.74       20.25     10.53 o 
  -4  12   5      169.15      173.26     15.54 o 
  -3  12   5       39.97       36.99      8.30 o 
  -2  12   5       17.26        7.73      6.72 o 
  -1  12   5       31.86       41.85      9.85 o 
   0  12   5      867.51      816.70     31.53 o 
   1  12   5      294.11      313.83     19.90 o 
   2  12   5        2.30        7.55      7.49 o 
   3  12   5      122.40      136.91     14.57 o 
   4  12   5      140.37      123.39     18.13 o 
   5  12   5       14.56        5.99     11.80 o 
   6  12   5       13.95       18.13      8.73 o 
   7  12   5       80.11       70.82     13.31 o 
  -6  13   5       51.82       50.46     14.03 o 
  -5  13   5       19.25       24.24     11.50 o 
  -4  13   5        0.92       10.74     14.86 o 
  -3  13   5      161.66      148.23     15.61 o 
  -2  13   5       10.52       14.92      8.64 o 
  -1  13   5       22.03       32.78      9.92 o 
   0  13   5       15.52        4.62      8.43 o 
   1  13   5       39.16       46.36     10.18 o 
   2  13   5        1.98        0.47     17.09 o 
   3  13   5      256.35      267.24     19.92 o 
   4  13   5       20.28       12.93     12.13 o 
   5  13   5        5.62       -3.26      9.63 o 
  -4  14   5       53.73       65.96     12.84 o 
  -3  14   5       66.18       76.18     14.30 o 
  -2  14   5      207.66      251.85     20.19 o 
  -1  14   5        4.82        7.29      8.73 o 
   0  14   5      197.72      213.69     18.59 o 
   1  14   5      102.78       93.10     13.90 o 
   2  14   5       82.80       78.88     22.23 o 
 -14   0   6      111.95      110.90     20.39 o 
 -12   0   6      643.06      640.16     40.21 o 
 -10   0   6      144.58      161.70     19.60 o 
  -8   0   6     3295.35     3332.81     62.66 o 
  -6   0   6     3471.86     3669.86     50.33 o 
  -4   0   6       60.19       76.82      6.83 o 
  -2   0   6     6163.40     5947.87    198.64 o 
   0   0   6     1808.13     1605.85     46.12 o 
   2   0   6     3551.22     3593.74     73.67 o 
   4   0   6     2626.74     2359.03     60.40 o 
   6   0   6       46.90       41.37      6.67 o 
   8   0   6      167.42      170.97     22.80 o 
  10   0   6      131.84      108.11     20.33 o 
  12   0   6      287.61      302.71     35.33 o 
 -14   1   6       92.47       97.44     13.01 o 
 -13   1   6       49.81       37.47      8.66 o 
 -12   1   6        0.46       -7.07      7.07 o 
 -11   1   6      320.32      369.30     46.70 o 
 -10   1   6      184.30      189.55     17.23 o 
  -9   1   6      144.80      138.45     12.10 o 
  -8   1   6        4.08        3.34      3.40 o 
  -7   1   6      190.69      180.62      7.52 o 
  -6   1   6       25.49       29.10      3.38 o 
  -5   1   6     1015.55      962.60     21.50 o 
  -4   1   6      383.76      452.53     33.40 o 
  -3   1   6     2996.03     2922.17     34.62 o 
  -2   1   6       10.35        3.78      2.23 o 
  -1   1   6        0.98        1.94      1.54 o 
   0   1   6     3329.34     3558.54     38.41 o 
   1   1   6     9107.64     9108.83     78.21 o 
   2   1   6     1579.54     1607.88     78.90 o 
   3   1   6     3504.75     3385.67     58.35 o 
   4   1   6       20.47       26.48      4.64 o 
   5   1   6       14.16       19.61      3.92 o 
   6   1   6      149.21      156.31      9.75 o 
   7   1   6      731.99      672.10     20.97 o 
   8   1   6      265.52      270.69     13.99 o 
   9   1   6       18.85       12.00      6.94 o 
  10   1   6       83.37       78.63     13.01 o 
  11   1   6       46.10       42.04     10.67 o 
  12   1   6        0.26       -0.57      9.02 o 
 -14   2   6      128.07      123.70     15.04 o 
 -13   2   6      199.59      161.20     15.81 o 
 -12   2   6      188.57      210.77     17.17 o 
 -11   2   6      132.04      129.79     13.16 o 
 -10   2   6        7.05        9.91      9.36 o 
  -9   2   6      469.36      443.30     20.50 o 
  -8   2   6      716.70      708.42     25.27 o 
  -7   2   6     1675.96     1695.04     45.21 o 
  -6   2   6     2039.30     2076.37     65.51 o 
  -5   2   6     3103.52     3249.66     33.58 o 
  -4   2   6        9.81        4.59      2.50 o 
  -3   2   6     1625.84     1638.88     37.76 o 
  -2   2   6     2236.39     2219.65     30.51 o 
  -1   2   6      157.26      139.95      7.80 o 
   0   2   6       35.70       23.72      2.75 o 
   1   2   6     2367.11     2372.31     29.74 o 
   2   2   6     6596.35     6690.41     79.20 o 
   3   2   6      517.72      526.64     41.06 o 
   4   2   6       87.55       66.71      7.33 o 
   5   2   6      158.43      169.97     11.63 o 
   6   2   6      474.66      456.20     16.66 o 
   7   2   6       12.71       15.76      4.95 o 
   8   2   6       48.56       54.86      7.23 o 
   9   2   6      153.58      160.43     16.49 o 
  10   2   6      100.36      108.01     14.18 o 
  11   2   6      202.48      210.76     19.97 o 
  12   2   6       12.48       16.75     20.49 o 
 -14   3   6       23.00        6.60     12.66 o 
 -13   3   6        3.87       10.06     13.79 o 
 -12   3   6       85.19       84.46     11.73 o 
 -11   3   6      229.68      252.33     25.76 o 
 -10   3   6      629.39      642.39     26.00 o 
  -9   3   6      849.63      761.95     35.53 o 
  -8   3   6      491.94      503.40     18.32 o 
  -7   3   6      262.71      269.98     11.84 o 
  -6   3   6      193.59      180.65      9.36 o 
  -5   3   6      349.81      353.55     16.43 o 
  -4   3   6     3307.72     3428.46     65.71 o 
  -3   3   6     1582.84     1588.13     26.30 o 
  -2   3   6      996.70     1022.11     34.56 o 
  -1   3   6       63.36       68.49      3.81 o 
   0   3   6      593.98      600.66     14.09 o 
   1   3   6      185.11      189.01      9.83 o 
   2   3   6     5942.83     5880.23     53.03 o 
   3   3   6        8.88        8.37      4.17 o 
   4   3   6      476.61      482.23     14.87 o 
   5   3   6      291.82      288.59     18.87 o 
   6   3   6      861.13      895.33     23.39 o 
   7   3   6        4.65       -1.07      4.33 o 
   8   3   6        5.05        9.41      4.69 o 
   9   3   6       18.80       13.68      7.61 o 
  10   3   6       16.53        9.17      8.07 o 
  11   3   6       61.23       54.84     11.06 o 
  12   3   6        4.68       32.67     11.98 o 
 -13   4   6      204.13      223.23     28.33 o 
 -12   4   6        1.19        1.93      9.86 o 
 -11   4   6      173.02      179.70     24.53 o 
 -10   4   6        0.28       -4.37      6.23 o 
  -9   4   6      259.01      233.17     11.65 o 
  -8   4   6      112.21      119.81      8.32 o 
  -7   4   6     3860.65     3841.65     46.85 o 
  -6   4   6       80.36       67.70      6.53 o 
  -5   4   6       29.58       23.94      4.13 o 
  -4   4   6      593.49      624.41     16.30 o 
  -3   4   6     1290.32     1284.74     31.39 o 
  -2   4   6       34.61       39.15      3.77 o 
  -1   4   6     2422.92     2174.38     32.19 o 
   0   4   6     3315.53     3403.77     29.90 o 
   1   4   6     1234.36     1194.25     22.83 o 
   2   4   6      531.89      537.30     14.16 o 
   3   4   6     3476.23     3459.21     44.62 o 
   4   4   6      186.50      178.65      9.67 o 
   5   4   6      584.15      569.15     24.86 o 
   6   4   6       41.85       49.36      6.49 o 
   7   4   6      254.67      267.59     13.76 o 
   8   4   6       45.83       57.41     10.37 o 
   9   4   6        2.03       13.01      9.02 o 
  10   4   6        0.29       12.06      8.89 o 
  11   4   6       46.27       78.02     14.29 o 
  12   4   6        0.66      -18.26     19.26 o 
 -13   5   6       31.16        4.86     12.53 o 
 -12   5   6      254.40      245.10     29.33 o 
 -11   5   6       40.83        4.20     11.93 o 
 -10   5   6      571.75      549.77     38.88 o 
  -9   5   6       10.64       10.90      6.06 o 
  -8   5   6       34.79       36.08      5.49 o 
  -7   5   6       16.73       17.53      4.32 o 
  -6   5   6      240.60      230.55     10.58 o 
  -5   5   6      251.05      249.36     10.72 o 
  -4   5   6     2258.17     2109.30     43.02 o 
  -3   5   6      146.30      176.89      9.86 o 
  -2   5   6     1731.74     1677.68     36.47 o 
  -1   5   6      196.59      219.06      5.59 o 
   0   5   6     1546.52     1513.53     17.27 o 
   1   5   6      441.83      456.39     10.06 o 
   2   5   6     1287.89     1325.60     27.87 o 
   3   5   6       51.56       54.70      5.28 o 
   4   5   6        4.23        1.43      3.72 o 
   5   5   6       51.20       60.86      6.35 o 
   6   5   6      637.89      630.25     23.72 o 
   7   5   6        0.73        8.41      5.30 o 
   8   5   6      279.68      274.20     19.05 o 
   9   5   6      184.85      163.16     16.33 o 
  10   5   6       32.82       64.91     20.79 o 
  11   5   6        8.98        5.60     13.73 o 
 -13   6   6      181.36      215.22     29.66 o 
 -12   6   6       25.01       32.65     16.73 o 
 -11   6   6       76.19       68.18     17.59 o 
 -10   6   6       46.73       21.06     12.26 o 
  -9   6   6       91.53      105.62     11.70 o 
  -8   6   6      907.10      833.72     31.96 o 
  -7   6   6      127.43      130.81     15.63 o 
  -6   6   6      921.34      875.33     23.86 o 
  -5   6   6       12.05       15.93      9.06 o 
  -4   6   6      491.95      505.21     18.15 o 
  -3   6   6       69.21       58.33      6.24 o 
  -2   6   6       11.48       17.47      3.17 o 
  -1   6   6     3106.58     3161.44     36.51 o 
   0   6   6       75.31       78.35      5.12 o 
   1   6   6      100.69      108.50      5.12 o 
   2   6   6      110.91      114.60      7.06 o 
   3   6   6      189.45      176.21      9.30 o 
   4   6   6        3.29        7.63      3.78 o 
   5   6   6      225.19      237.34     12.13 o 
   6   6   6      143.66      160.74     10.46 o 
   7   6   6       17.40       18.43      5.68 o 
   8   6   6        5.98       -1.53     12.20 o 
   9   6   6       85.88       79.51     17.86 o 
  10   6   6      103.79       94.11     22.06 o 
  11   6   6       74.51       46.65     19.13 o 
 -12   7   6       28.70       14.26     12.26 o 
 -11   7   6      287.79      263.71     29.60 o 
 -10   7   6      215.84      182.97     24.53 o 
  -9   7   6      427.34      425.89     50.11 o 
  -8   7   6      314.12      297.93     27.40 o 
  -7   7   6       48.43       26.92     10.60 o 
  -6   7   6     1595.91     1593.28     57.37 o 
  -5   7   6      365.83      347.91     16.91 o 
  -4   7   6      548.77      549.10     20.02 o 
  -3   7   6      399.80      401.59     16.21 o 
  -2   7   6      209.80      207.31      9.78 o 
  -1   7   6      159.98      168.62      8.65 o 
   0   7   6       16.33       10.53      4.10 o 
   1   7   6      441.48      432.89     14.33 o 
   2   7   6      710.68      692.17     27.53 o 
   3   7   6      980.20      986.60     30.63 o 
   4   7   6       11.66        5.66      6.11 o 
   5   7   6      296.81      292.68     18.21 o 
   6   7   6        1.32       11.19      6.95 o 
   7   7   6       99.85       99.82      9.78 o 
   8   7   6       66.55       69.24     15.93 o 
   9   7   6       32.39       20.79     13.86 o 
  10   7   6       20.57        2.13     11.66 o 
  11   7   6       13.73       13.00     11.93 o 
 -12   8   6      333.41      371.31     36.66 o 
 -11   8   6        4.05        2.20     12.40 o 
 -10   8   6       67.11       77.18     16.93 o 
  -9   8   6      117.94      131.23     21.13 o 
  -8   8   6      144.37      164.70     21.86 o 
  -7   8   6       74.54       87.64     16.93 o 
  -6   8   6       20.76       13.56      6.23 o 
  -5   8   6      398.69      392.31     21.24 o 
  -4   8   6       70.75       68.21      8.11 o 
  -3   8   6      742.44      695.39     19.15 o 
  -2   8   6     2227.43     2149.54     38.90 o 
  -1   8   6      342.17      366.07     13.07 o 
   0   8   6      734.87      714.30     18.30 o 
   1   8   6      157.14      163.12     29.36 o 
   2   8   6        0.50        3.95      4.24 o 
   3   8   6        1.67        2.18     11.36 o 
   4   8   6      533.36      547.05     24.56 o 
   5   8   6      289.07      290.50     22.67 o 
   6   8   6        8.82        6.86      7.18 o 
   7   8   6        2.14        4.96      5.91 o 
   8   8   6        0.35       10.20     11.20 o 
   9   8   6       53.61       71.58     18.26 o 
  10   8   6       48.64       42.79     17.39 o 
 -11   9   6       64.67       65.18     18.59 o 
 -10   9   6        3.46       -1.13     12.26 o 
  -9   9   6      124.49      116.44     20.59 o 
  -8   9   6       10.55       -0.60     13.00 o 
  -7   9   6      121.01      133.23     21.33 o 
  -6   9   6       41.41       27.66      7.30 o 
  -5   9   6      450.06      450.41     21.07 o 
  -4   9   6      243.77      228.06     14.38 o 
  -3   9   6     1039.40     1054.81     29.70 o 
  -2   9   6       28.85       20.59      4.88 o 
  -1   9   6       17.56       18.65      4.18 o 
   0   9   6       65.40       64.00      6.44 o 
   1   9   6      966.96      934.04     28.36 o 
   2   9   6      126.82      109.70     15.23 o 
   3   9   6       75.61       63.25      7.36 o 
   4   9   6       57.19       61.09      9.85 o 
   5   9   6       44.98       42.74      9.17 o 
   6   9   6        1.78       11.13      7.89 o 
   7   9   6      231.65      264.83     16.27 o 
   8   9   6       29.63       36.79     14.93 o 
   9   9   6       34.78       44.05     16.26 o 
 -10  10   6       75.45       63.71     18.06 o 
  -9  10   6       14.93      -13.66     13.66 o 
  -8  10   6      181.07      202.09     24.73 o 
  -7  10   6       80.68       76.49     10.86 o 
  -6  10   6      424.90      408.32     21.57 o 
  -5  10   6        0.66       -6.30      6.30 o 
  -4  10   6       55.51       66.81     12.34 o 
  -3  10   6      499.21      460.99     21.10 o 
  -2  10   6      115.22      130.96     10.37 o 
  -1  10   6       42.24       37.98      6.71 o 
   0  10   6      273.01      285.88     16.86 o 
   1  10   6        7.14       14.46      7.00 o 
   2  10   6        0.36        1.81      6.00 o 
   3  10   6       12.73       15.23      5.54 o 
   4  10   6      250.35      233.06     18.36 o 
   5  10   6       76.24       75.88     11.84 o 
   6  10   6      101.35      106.37     13.95 o 
   7  10   6        8.53       15.80     10.08 o 
   8  10   6       74.32       79.35     13.21 o 
  -9  11   6       47.08       55.11     16.66 o 
  -8  11   6      172.65      201.22     26.06 o 
  -7  11   6      100.63       87.70     12.32 o 
  -6  11   6        1.33        3.95     10.56 o 
  -5  11   6      174.59      185.22     12.74 o 
  -4  11   6      141.11      127.04     10.47 o 
  -3  11   6      192.26      211.36     12.61 o 
  -2  11   6        7.14       15.94      7.45 o 
  -1  11   6        7.36        9.82     14.33 o 
   0  11   6       97.80       93.74     11.24 o 
   1  11   6      102.29      125.35     12.62 o 
   2  11   6       13.85        3.60      6.82 o 
   3  11   6      576.78      566.43     26.29 o 
   4  11   6       36.78       28.15      6.72 o 
   5  11   6        2.31        3.85      7.62 o 
   6  11   6      107.17      107.13     14.14 o 
   7  11   6       64.30       63.25     11.50 o 
  -8  12   6        2.60        5.80     11.80 o 
  -7  12   6       46.21       51.67     10.55 o 
  -6  12   6       61.16       74.59     13.15 o 
  -5  12   6       74.61       83.32      9.79 o 
  -4  12   6        1.57        2.82      9.10 o 
  -3  12   6       44.41       34.95      8.94 o 
  -2  12   6      178.45      172.46     15.53 o 
  -1  12   6       16.42       24.54      7.86 o 
   0  12   6       85.75       99.50     18.16 o 
   1  12   6        5.86        8.66      7.86 o 
   2  12   6        1.51       17.99     11.93 o 
   3  12   6       20.59        7.73     10.73 o 
   4  12   6        4.50       -1.53      9.29 o 
   5  12   6       17.00        8.63      7.99 o 
   6  12   6       36.10       49.03      8.74 o 
  -6  13   6        8.37        3.36      7.04 o 
  -5  13   6       53.23       59.88     11.49 o 
  -4  13   6      206.77      194.17     16.76 o 
  -3  13   6       59.57       80.86     22.86 o 
  -2  13   6       32.61       36.45     17.13 o 
  -1  13   6        6.80       13.66     14.73 o 
   0  13   6       80.54       92.77     18.53 o 
   1  13   6        3.48        0.53     12.53 o 
   2  13   6       19.60       52.91     16.33 o 
   3  13   6       13.61       25.26     15.06 o 
   4  13   6       45.46       47.13     11.60 o 
  -2  14   6        1.68       19.19     14.06 o 
  -1  14   6      134.59      146.50     25.79 o 
   0  14   6       13.24       44.12     18.06 o 
   1  14   6       10.88       32.32     14.93 o 
 -13   0   7      413.14      392.22     34.00 o 
 -11   0   7        0.32       13.33     10.33 o 
  -9   0   7     1274.85     1249.35     50.47 o 
  -7   0   7     1837.19     1798.45     36.13 o 
  -5   0   7      242.96      281.41     29.03 o 
  -3   0   7     2743.58     2490.08     70.53 o 
  -1   0   7     3260.46     3210.78     71.86 o 
   1   0   7       56.74       40.12      9.13 o 
   3   0   7      941.33      902.18     38.32 o 
   5   0   7      421.74      431.43     19.74 o 
   7   0   7       21.18       13.15      5.51 o 
   9   0   7      237.42      247.31     27.80 o 
  11   0   7       96.15       93.31     23.06 o 
 -14   1   7        9.92       26.15     10.48 o 
 -13   1   7       30.72       48.00     11.50 o 
 -12   1   7      298.01      303.59     21.20 o 
 -11   1   7      150.16      177.12     15.91 o 
 -10   1   7     1490.69     1401.51     39.98 o 
  -9   1   7      379.22      367.87     19.45 o 
  -8   1   7      140.62      142.63      7.34 o 
  -7   1   7       20.47       23.24      3.61 o 
  -6   1   7     1504.26     1525.45     27.48 o 
  -5   1   7      560.34      609.19     17.36 o 
  -4   1   7     1494.69     1501.61     27.08 o 
  -3   1   7        2.55        8.59      2.97 o 
  -2   1   7       52.37       44.45      4.43 o 
  -1   1   7        1.71        4.35      1.81 o 
   0   1   7     1359.55     1253.49     36.29 o 
   1   1   7      402.85      416.93     11.70 o 
   2   1   7     1677.50     1556.07     35.89 o 
   3   1   7       37.97       29.43      5.43 o 
   4   1   7        1.92        1.69      4.36 o 
   5   1   7       55.79       51.06      5.52 o 
   6   1   7      530.78      528.80     18.69 o 
   7   1   7      133.22      132.13     10.35 o 
   8   1   7      424.64      403.41     18.30 o 
   9   1   7       75.08       66.08     17.29 o 
  10   1   7        4.83       16.71      9.07 o 
  11   1   7        0.51       -1.43      9.40 o 
  12   1   7       82.76       94.92     31.19 o 
 -14   2   7       75.84       64.45     18.93 o 
 -13   2   7      216.17      212.96     17.94 o 
 -12   2   7      213.69      219.56     17.90 o 
 -11   2   7       16.51       22.17      7.35 o 
 -10   2   7        1.43       -6.07      6.07 o 
  -9   2   7      428.44      440.59     21.00 o 
  -8   2   7      748.73      730.69     23.10 o 
  -7   2   7      516.02      527.85     24.81 o 
  -6   2   7       45.19       31.24      4.98 o 
  -5   2   7        0.15       -0.39      3.24 o 
  -4   2   7      516.92      529.41     13.41 o 
  -3   2   7     1123.58     1088.01     19.43 o 
  -2   2   7     2012.68     1906.92     30.82 o 
  -1   2   7     1115.12     1110.71     18.73 o 
   0   2   7     1428.88     1450.57     30.78 o 
   1   2   7      691.45      740.69     16.47 o 
   2   2   7      669.45      707.27     16.95 o 
   3   2   7      471.94      450.25     15.49 o 
   4   2   7       18.38        7.89      4.16 o 
   5   2   7      511.28      512.24     21.32 o 
   6   2   7        7.84        8.31      4.22 o 
   7   2   7        9.51        5.35      4.46 o 
   8   2   7       18.48       14.50      4.61 o 
   9   2   7      140.74      132.96     16.16 o 
  10   2   7       41.23       30.80     11.14 o 
  11   2   7        0.92       -0.66     10.76 o 
  12   2   7        7.30       26.10     10.90 o 
 -13   3   7       46.70       82.70     19.26 o 
 -12   3   7      135.24      132.17     14.40 o 
 -11   3   7      586.00      615.59     27.03 o 
 -10   3   7       63.23       53.70      9.37 o 
  -9   3   7      460.26      438.06     29.37 o 
  -8   3   7     1100.96     1101.87     25.38 o 
  -7   3   7      354.57      373.12     14.43 o 
  -6   3   7      720.21      734.95     19.40 o 
  -5   3   7     1167.94     1081.95     31.44 o 
  -4   3   7      237.24      242.08     11.34 o 
  -3   3   7      819.92      825.50     25.57 o 
  -2   3   7      432.01      450.85     13.27 o 
  -1   3   7      988.84      938.42     33.82 o 
   0   3   7      244.69      256.73     10.04 o 
   1   3   7     3600.80     3519.64     47.48 o 
   2   3   7      305.44      267.03     13.08 o 
   3   3   7      401.12      427.40     13.89 o 
   4   3   7      127.10      106.34      9.84 o 
   5   3   7       82.31       75.13     12.30 o 
   6   3   7      185.53      176.77     18.35 o 
   7   3   7      400.71      406.31     17.20 o 
   8   3   7       49.32       49.88      7.47 o 
   9   3   7       69.71       73.25     11.98 o 
  10   3   7       64.37       63.95     12.41 o 
  11   3   7       64.68       68.49     16.86 o 
  12   3   7        6.09        6.10     22.06 o 
 -13   4   7        1.10        6.40     15.86 o 
 -12   4   7      135.08      130.70     22.06 o 
 -11   4   7       21.69       12.26     10.93 o 
 -10   4   7      332.98      334.34     22.07 o 
  -9   4   7      278.83      282.04     13.49 o 
  -8   4   7      957.91      970.26     23.84 o 
  -7   4   7       93.51       88.09      8.04 o 
  -6   4   7      523.66      520.30     19.80 o 
  -5   4   7        7.45        8.84      5.72 o 
  -4   4   7      464.91      467.78     15.45 o 
  -3   4   7      379.05      403.60     18.49 o 
  -2   4   7     2462.99     2640.69     76.81 o 
  -1   4   7        2.86        2.35      2.20 o 
   0   4   7      238.72      224.63      6.48 o 
   1   4   7      109.43      107.94      6.70 o 
   2   4   7        8.62        9.01      3.18 o 
   3   4   7       72.39       71.93      6.08 o 
   4   4   7     2463.72     2540.24     47.63 o 
   5   4   7      158.63      150.18     12.50 o 
   6   4   7       69.27       57.17      8.14 o 
   7   4   7       64.26       67.73      9.19 o 
   8   4   7      191.86      211.37     17.75 o 
   9   4   7        6.32        0.89      8.80 o 
  10   4   7       62.77       61.78     15.36 o 
  11   4   7       47.76       48.62     12.62 o 
 -13   5   7       30.50       45.72     17.53 o 
 -12   5   7       13.33        9.26     13.79 o 
 -11   5   7      688.88      730.81     46.95 o 
 -10   5   7       39.21       68.38     17.39 o 
  -9   5   7      447.68      432.26     24.27 o 
  -8   5   7      993.83      959.40     42.84 o 
  -7   5   7      164.04      176.16     10.13 o 
  -6   5   7       82.30       78.77      7.07 o 
  -5   5   7     1701.29     1746.95     35.72 o 
  -4   5   7      321.52      356.68     38.60 o 
  -3   5   7       46.00       24.07      5.61 o 
  -2   5   7       20.20       20.35      3.05 o 
  -1   5   7      139.60      133.97      8.09 o 
   0   5   7       34.89       39.97      2.92 o 
   1   5   7      584.83      540.92     12.29 o 
   2   5   7        0.31        0.16      2.76 o 
   3   5   7      413.26      416.80     14.50 o 
   4   5   7        3.76        2.97      3.70 o 
   5   5   7      127.74      140.55      9.62 o 
   6   5   7       35.95       33.25      7.46 o 
   7   5   7      453.23      473.30     19.31 o 
   8   5   7       57.30       78.11     13.90 o 
   9   5   7        1.87       -2.97      8.92 o 
  10   5   7       69.21       66.96     18.53 o 
  11   5   7       12.06       21.26     14.39 o 
 -12   6   7       33.99       52.71     16.79 o 
 -11   6   7       68.62       58.58     17.86 o 
 -10   6   7      130.51      109.77     20.33 o 
  -9   6   7      111.33      123.49     21.76 o 
  -8   6   7      919.78      962.78     35.83 o 
  -7   6   7       78.79       70.87     10.25 o 
  -6   6   7       39.38       45.09      8.71 o 
  -5   6   7        5.17        5.32      5.25 o 
  -4   6   7      602.99      637.48     25.26 o 
  -3   6   7     1223.63     1201.30     27.07 o 
  -2   6   7      226.19      233.40      8.61 o 
  -1   6   7      794.57      766.65     17.49 o 
   0   6   7      324.22      313.91     12.59 o 
   1   6   7       17.04       14.54      3.62 o 
   2   6   7       31.46       29.91      6.14 o 
   3   6   7      190.15      184.89     10.05 o 
   4   6   7      391.99      395.31     14.92 o 
   5   6   7       30.52       27.77      5.70 o 
   6   6   7      392.91      393.29     16.83 o 
   7   6   7        0.69       -5.71      5.71 o 
   8   6   7       94.41      113.64     13.85 o 
   9   6   7       26.08       22.99     12.26 o 
  10   6   7       45.45       59.31     17.06 o 
 -12   7   7       41.25       39.05     16.33 o 
 -11   7   7       30.03       31.79     15.46 o 
 -10   7   7      248.67      304.36     31.33 o 
  -9   7   7       31.15       32.41      9.00 o 
  -8   7   7       70.10       64.42     10.12 o 
  -7   7   7      234.71      250.48     17.73 o 
  -6   7   7      834.68      796.79     45.83 o 
  -5   7   7     1529.71     1649.19     77.17 o 
  -4   7   7     2213.53     2177.90     35.86 o 
  -3   7   7      194.38      221.70      9.40 o 
  -2   7   7      101.30       87.21      6.05 o 
  -1   7   7      366.93      399.61     14.32 o 
   0   7   7      347.80      337.25     11.07 o 
   1   7   7      376.08      388.32     14.66 o 
   2   7   7       37.60       54.33      6.93 o 
   3   7   7      153.24      158.19     13.59 o 
   4   7   7       23.09       21.03      7.90 o 
   5   7   7       42.84       40.15      8.64 o 
   6   7   7      119.72      107.88     11.71 o 
   7   7   7       39.80       32.49      8.07 o 
   8   7   7        0.40       21.46     13.73 o 
   9   7   7       53.93       72.11     19.46 o 
  10   7   7        3.02        0.20     13.99 o 
 -11   8   7        1.14       40.32     18.86 o 
 -10   8   7      138.75      148.16     24.93 o 
  -9   8   7      262.77      234.61     18.79 o 
  -8   8   7      256.34      273.17     33.16 o 
  -7   8   7      642.33      668.62     32.25 o 
  -6   8   7       30.62       30.79     11.93 o 
  -5   8   7       24.90       38.07      7.32 o 
  -4   8   7       28.04       19.98      5.92 o 
  -3   8   7       85.65       83.48     10.89 o 
  -2   8   7      107.99      125.71      8.39 o 
  -1   8   7       81.84       88.65      8.96 o 
   0   8   7       92.18      100.11      6.81 o 
   1   8   7        3.87        8.81      3.90 o 
   2   8   7      158.02      153.82     13.22 o 
   3   8   7      132.51      125.37     13.21 o 
   4   8   7      131.09      132.84     13.76 o 
   5   8   7      639.59      654.18     28.60 o 
   6   8   7       24.74       28.06     14.89 o 
   7   8   7      122.75      104.99     11.34 o 
   8   8   7        0.78       15.66     13.86 o 
   9   8   7      173.99      178.43     25.39 o 
 -11   9   7       45.37       34.19     16.39 o 
 -10   9   7      174.36      158.43     24.73 o 
  -9   9   7       12.09       22.79      9.35 o 
  -8   9   7        1.05       28.46     13.06 o 
  -7   9   7      311.53      327.72     30.20 o 
  -6   9   7      118.49      145.65     20.69 o 
  -5   9   7       29.24       19.66      6.55 o 
  -4   9   7      215.43      219.08     11.99 o 
  -3   9   7        0.39       -4.88      4.88 o 
  -2   9   7        3.84        3.15      3.96 o 
  -1   9   7        4.52        6.46      6.16 o 
   0   9   7      629.91      627.92     22.18 o 
   1   9   7       52.16       64.06     10.22 o 
   2   9   7      787.14      773.07     37.06 o 
   3   9   7       30.60       42.69     19.79 o 
   4   9   7        2.91       14.30      7.93 o 
   5   9   7       56.10       44.08     14.73 o 
   6   9   7       84.34       84.52     12.29 o 
   7   9   7        5.95        6.83      5.85 o 
   8   9   7       46.75      104.43     22.79 o 
   9   9   7        0.39        5.60      9.13 o 
 -10  10   7        3.24       22.99     15.99 o 
  -9  10   7      192.47      207.63     28.13 o 
  -8  10   7       59.03       73.11     17.59 o 
  -7  10   7      142.55      137.57     20.93 o 
  -6  10   7       52.61       55.79      9.29 o 
  -5  10   7       10.38        2.23      5.82 o 
  -4  10   7       82.72       90.58     11.91 o 
  -3  10   7       39.21       57.27      9.99 o 
  -2  10   7       32.55       28.00     10.90 o 
  -1  10   7      236.84      254.30     16.48 o 
   0  10   7      111.60      135.70     19.99 o 
   1  10   7       59.26       39.63     10.35 o 
   2  10   7       91.40       97.38     12.84 o 
   3  10   7      269.99      282.40     20.05 o 
   4  10   7        6.23       12.28     10.23 o 
   5  10   7       93.29       99.44     13.35 o 
   6  10   7       34.32       44.39     14.46 o 
   7  10   7       53.44       45.47     11.02 o 
   8  10   7       32.80       32.52     14.86 o 
  -8  11   7        3.24      -11.46     11.80 o 
  -7  11   7        0.27      -11.00     11.00 o 
  -6  11   7      627.65      607.64     41.35 o 
  -5  11   7      166.02      151.46     22.26 o 
  -4  11   7      134.77      148.41     14.78 o 
  -3  11   7      154.32      130.19     12.77 o 
  -2  11   7        9.21        9.73      9.86 o 
  -1  11   7      422.68      367.70     31.14 o 
   0  11   7      148.46      179.09     22.79 o 
   1  11   7      207.54      194.44     23.53 o 
   2  11   7        6.29        0.40      8.15 o 
   3  11   7       19.59       32.83      9.93 o 
   4  11   7        3.03       17.17     15.59 o 
   5  11   7        1.51       -8.20      8.20 o 
   6  11   7        2.07       -8.58     14.83 o 
  -7  12   7        4.72        0.39      7.57 o 
  -6  12   7       40.18       36.47      9.81 o 
  -5  12   7        5.31       -0.02      6.69 o 
  -4  12   7        1.73       -9.26     12.66 o 
  -3  12   7      167.00      196.16     25.79 o 
  -2  12   7        7.55       -0.27     10.40 o 
  -1  12   7       56.58       43.05     13.86 o 
   0  12   7       23.26       22.79     12.60 o 
   1  12   7       10.34       11.86     13.06 o 
   2  12   7       24.32       23.92     10.43 o 
   3  12   7       41.44       50.43     12.98 o 
   4  12   7      146.11      149.96     16.79 o 
   5  12   7       64.57       84.01     14.37 o 
  -5  13   7       81.84       95.10     21.53 o 
  -4  13   7        4.18       31.92     18.73 o 
  -3  13   7       67.48       75.84     19.53 o 
  -2  13   7       34.07       58.98     18.13 o 
  -1  13   7        4.36       32.39     16.79 o 
   0  13   7       80.94       56.72     17.86 o 
   1  13   7      143.38      157.36     23.53 o 
   2  13   7       11.65       29.01     11.38 o 
   3  13   7       53.99       45.19     11.48 o 
 -12   0   8       88.51       97.17     18.46 o 
 -10   0   8     1352.38     1242.46     55.14 o 
  -8   0   8     1386.84     1413.15     48.31 o 
  -6   0   8        9.06       -0.69     10.73 o 
  -4   0   8     1115.44     1080.22     60.09 o 
  -2   0   8      567.04      522.69     20.31 o 
   0   0   8      117.96      115.85     15.06 o 
   2   0   8     1543.66     1532.87     53.59 o 
   4   0   8      221.26      254.12     22.80 o 
   6   0   8      286.46      263.23     18.57 o 
   8   0   8      438.94      403.52     33.94 o 
  10   0   8       19.82       21.33     13.26 o 
 -13   1   8      221.30      216.13     18.81 o 
 -12   1   8        1.39       16.90      8.44 o 
 -11   1   8      271.58      268.98     19.08 o 
 -10   1   8       32.39       34.16      8.65 o 
  -9   1   8        0.75       -2.24      6.11 o 
  -8   1   8       12.20        6.03      4.32 o 
  -7   1   8     1940.17     1927.31     28.60 o 
  -6   1   8      399.06      376.41     12.80 o 
  -5   1   8     1345.46     1365.97     27.01 o 
  -4   1   8     1271.75     1312.25     26.20 o 
  -3   1   8      153.04      160.79      7.96 o 
  -2   1   8      611.78      622.46     11.54 o 
  -1   1   8     2611.44     2531.99     52.10 o 
   0   1   8     1583.44     1585.22     45.88 o 
   1   1   8      853.19      819.37     27.70 o 
   2   1   8       55.18       48.62      7.26 o 
   3   1   8       64.70       49.67      8.16 o 
   4   1   8       90.65       85.37      8.88 o 
   5   1   8      642.53      639.35     20.65 o 
   6   1   8        5.21        7.02      4.88 o 
   7   1   8       62.04       81.52      8.95 o 
   8   1   8        0.00        4.51      6.64 o 
   9   1   8       46.12       37.66     10.37 o 
  10   1   8        8.40       17.63      9.75 o 
  11   1   8        8.47        6.30      9.52 o 
 -13   2   8        9.94       -0.47      8.42 o 
 -12   2   8        2.12       -1.69     14.46 o 
 -11   2   8       63.41       64.78     10.25 o 
 -10   2   8      117.96      136.30     13.55 o 
  -9   2   8       71.04       81.23     10.93 o 
  -8   2   8       86.32       79.13     10.13 o 
  -7   2   8      896.86      907.08     27.13 o 
  -6   2   8       95.44      104.87      8.12 o 
  -5   2   8      150.69      135.14      8.06 o 
  -4   2   8     2569.21     2610.62     37.65 o 
  -3   2   8      664.66      616.90     17.95 o 
  -2   2   8     1175.19     1184.70     19.24 o 
  -1   2   8      177.84      170.87      7.15 o 
   0   2   8      234.22      230.42      9.04 o 
   1   2   8      207.93      199.98      8.92 o 
   2   2   8      677.48      631.15     17.29 o 
   3   2   8     2098.04     2105.03     46.28 o 
   4   2   8      296.68      299.27     16.73 o 
   5   2   8        2.28        4.87     10.33 o 
   6   2   8        1.32       -1.03      5.04 o 
   7   2   8      232.40      222.96     13.63 o 
   8   2   8        9.94        9.20      5.45 o 
   9   2   8        8.46       -1.95      7.15 o 
  10   2   8       91.28      104.01     14.89 o 
  11   2   8        7.75       -9.61      9.61 o 
 -13   3   8      144.38      157.83     24.79 o 
 -12   3   8      323.84      331.91     33.67 o 
 -11   3   8       58.67       51.23      9.32 o 
 -10   3   8      246.99      271.32     18.65 o 
  -9   3   8      122.06      137.36     12.78 o 
  -8   3   8      709.45      679.56     26.14 o 
  -7   3   8        8.22        1.37      4.99 o 
  -6   3   8     1861.73     1904.28     33.92 o 
  -5   3   8      914.19      932.56     33.20 o 
  -4   3   8       21.44       26.17      5.48 o 
  -3   3   8      113.34      114.31     10.79 o 
  -2   3   8      440.09      395.23     13.27 o 
  -1   3   8      801.38      730.90     23.65 o 
   0   3   8     1014.01     1011.78     24.32 o 
   1   3   8      442.08      421.67     16.00 o 
   2   3   8        1.92        6.34      7.80 o 
   3   3   8      409.77      367.74     13.62 o 
   4   3   8      322.71      295.86     33.04 o 
   5   3   8       65.31       65.28      8.96 o 
   6   3   8      125.99      130.62     19.55 o 
   7   3   8       20.31       21.36      6.48 o 
   8   3   8       21.70        9.77      4.80 o 
   9   3   8       33.65       39.83     11.42 o 
  10   3   8       81.52       88.96     15.31 o 
  11   3   8       58.24       51.56     13.69 o 
 -13   4   8       44.48       16.66     13.73 o 
 -12   4   8       10.58       19.73     13.46 o 
 -11   4   8      197.37      226.23     27.33 o 
 -10   4   8      137.30      139.54     13.61 o 
  -9   4   8     1262.62     1184.49     42.45 o 
  -8   4   8      250.78      218.96     26.03 o 
  -7   4   8      168.88      163.82     13.25 o 
  -6   4   8       37.27       33.16      5.31 o 
  -5   4   8     1270.06     1316.30     48.11 o 
  -4   4   8        6.62       -0.10      4.97 o 
  -3   4   8     2453.22     2529.36     49.48 o 
  -2   4   8      501.23      510.68     17.13 o 
  -1   4   8      791.48      876.62     20.18 o 
   0   4   8       34.16       32.26      5.55 o 
   1   4   8      905.20      912.61     25.48 o 
   2   4   8       45.50       43.70      5.12 o 
   3   4   8       11.96       13.06      3.92 o 
   4   4   8       83.06       76.94      7.26 o 
   5   4   8        3.68        3.06      5.65 o 
   6   4   8        0.46       -0.58      8.30 o 
   7   4   8      134.11      127.84     10.73 o 
   8   4   8        1.18       12.37     12.76 o 
   9   4   8      175.73      190.73     25.56 o 
  10   4   8       16.25       12.61      9.27 o 
  11   4   8        6.98        8.15     18.46 o 
 -12   5   8      335.87      347.79     34.67 o 
 -11   5   8       18.28       44.45     18.13 o 
 -10   5   8       27.78       23.26     14.46 o 
  -9   5   8        6.26        3.53     14.76 o 
  -8   5   8       55.29       57.91      7.08 o 
  -7   5   8        8.21       -4.10      4.10 o 
  -6   5   8      642.03      637.34     20.46 o 
  -5   5   8      504.61      533.92     33.34 o 
  -4   5   8      244.87      265.07     21.10 o 
  -3   5   8       10.81        1.29      4.86 o 
  -2   5   8     1269.72     1273.50     26.49 o 
  -1   5   8        0.57        2.08      4.09 o 
   0   5   8     1627.58     1616.87     29.05 o 
   1   5   8       30.79       34.98      7.16 o 
   2   5   8       40.27       45.92      5.55 o 
   3   5   8        9.70       -2.07      4.06 o 
   4   5   8      950.94      984.67     23.90 o 
   5   5   8       39.36       33.85      5.58 o 
   6   5   8      594.75      623.94     26.04 o 
   7   5   8       23.94       16.66      6.32 o 
   8   5   8       36.94       62.30     11.57 o 
   9   5   8        4.78        9.01      8.60 o 
  10   5   8        7.10       18.11     14.86 o 
 -12   6   8       17.38       12.66     13.99 o 
 -11   6   8      172.54      224.15     29.26 o 
 -10   6   8       75.58       50.52     15.73 o 
  -9   6   8      340.55      371.10     22.52 o 
  -8   6   8      385.29      381.62     22.36 o 
  -7   6   8      338.49      342.04     20.64 o 
  -6   6   8       34.77       24.35      7.37 o 
  -5   6   8      296.29      279.32     39.47 o 
  -4   6   8      171.81      159.08     13.87 o 
  -3   6   8     1274.18     1302.41     28.61 o 
  -2   6   8      455.07      393.64     18.39 o 
  -1   6   8       67.75       70.67      7.09 o 
   0   6   8       40.01       45.02      6.34 o 
   1   6   8      601.40      593.20     23.26 o 
   2   6   8       95.49       85.52      9.70 o 
   3   6   8      632.38      645.12     25.31 o 
   4   6   8        3.46        5.76      4.64 o 
   5   6   8        3.55        8.40      4.70 o 
   6   6   8      159.86      155.45     13.87 o 
   7   6   8       39.52       50.76      8.34 o 
   8   6   8       75.47       86.30     12.70 o 
   9   6   8       23.99       44.92     16.46 o 
  10   6   8       12.91       30.26     16.13 o 
 -12   7   8      119.58      128.10     23.86 o 
 -11   7   8      214.16      189.17     26.86 o 
 -10   7   8        1.21       38.45     16.06 o 
  -9   7   8       12.06       20.15     16.29 o 
  -8   7   8      268.69      305.98     20.57 o 
  -7   7   8       79.17       78.63     11.13 o 
  -6   7   8      290.88      322.45     20.44 o 
  -5   7   8       27.24       35.07     16.13 o 
  -4   7   8      411.99      409.57     24.27 o 
  -3   7   8       15.53       16.44      7.54 o 
  -2   7   8        5.27        8.24      4.85 o 
  -1   7   8     1208.58     1244.33     28.25 o 
   0   7   8      489.57      533.09     18.45 o 
   1   7   8      164.16      184.41     14.42 o 
   2   7   8        0.79        9.04      9.43 o 
   3   7   8      533.39      474.42     52.42 o 
   4   7   8      111.60      109.12     12.14 o 
   5   7   8      755.82      816.45     64.83 o 
   6   7   8       35.64       36.60      8.48 o 
   7   7   8       74.83       81.45     12.38 o 
   8   7   8        0.47       19.73     13.33 o 
   9   7   8       34.27       42.12     16.99 o 
 -11   8   8        9.66       -5.33     16.26 o 
 -10   8   8      261.90      293.43     32.60 o 
  -9   8   8       35.63       50.41     10.23 o 
  -8   8   8       82.44       86.92     12.90 o 
  -7   8   8        5.50       -0.70     12.33 o 
  -6   8   8       62.50       77.86     18.09 o 
  -5   8   8      153.43      166.54     14.91 o 
  -4   8   8      852.44      826.36     25.02 o 
  -3   8   8       81.93       95.78      9.19 o 
  -2   8   8      529.76      556.30     20.02 o 
  -1   8   8       78.24       67.63     14.06 o 
   0   8   8      301.36      267.53     14.12 o 
   1   8   8       32.09       50.07      9.06 o 
   2   8   8      498.70      504.54     24.48 o 
   3   8   8       58.87       69.11     10.40 o 
   4   8   8        4.57       -2.26      7.36 o 
   5   8   8        5.84        8.25      7.87 o 
   6   8   8       53.11       48.94     20.59 o 
   7   8   8       28.05       23.70      8.63 o 
   8   8   8       13.74       56.38     18.19 o 
   9   8   8        0.28       22.52     15.86 o 
 -10   9   8       77.15       83.31     22.39 o 
  -9   9   8       11.11       11.77      7.06 o 
  -8   9   8        4.98       26.92      9.74 o 
  -7   9   8      439.12      435.14     25.27 o 
  -6   9   8        5.05       19.39      9.10 o 
  -5   9   8      427.51      454.08     34.60 o 
  -4   9   8       34.19       18.99      5.99 o 
  -3   9   8        7.25       -2.45      5.84 o 
  -2   9   8       90.62       86.40      8.96 o 
  -1   9   8      119.71      130.78     10.33 o 
   0   9   8       83.92       95.36      9.40 o 
   1   9   8      179.56      206.07     16.85 o 
   2   9   8       37.41       30.44      7.83 o 
   3   9   8        0.80        1.38     10.93 o 
   4   9   8       35.34       36.05      9.96 o 
   5   9   8      214.13      224.80     18.40 o 
   6   9   8        5.36       30.45     17.06 o 
   7   9   8       25.20       44.22     21.86 o 
   8   9   8        0.49      -14.73     15.59 o 
  -9  10   8       62.82       63.34     12.76 o 
  -8  10   8      173.95      218.24     19.46 o 
  -7  10   8        0.89        6.75      7.59 o 
  -6  10   8        2.57        0.22      7.90 o 
  -5  10   8      260.29      243.15     15.17 o 
  -4  10   8      472.90      488.49     20.89 o 
  -3  10   8        6.05        2.37      6.35 o 
  -2  10   8       15.09       24.86      6.51 o 
  -1  10   8       61.03       67.77      8.63 o 
   0  10   8       29.60       24.67      7.96 o 
   1  10   8        2.15        2.03      7.67 o 
   2  10   8       62.20       71.80     15.03 o 
   3  10   8        0.74        2.83     14.26 o 
   4  10   8       86.36       91.63     16.20 o 
   5  10   8        1.20       -0.59     14.63 o 
   6  10   8       48.51       52.33     11.57 o 
   7  10   8        0.93       -2.69      9.13 o 
  -8  11   8        2.94        2.50      7.96 o 
  -7  11   8       88.71      103.59     17.49 o 
  -6  11   8       21.67       14.81     12.94 o 
  -5  11   8      146.68      190.46     16.94 o 
  -4  11   8        9.32        8.66      8.44 o 
  -3  11   8       16.17       14.28      7.54 o 
  -2  11   8       33.59       20.25     10.03 o 
  -1  11   8      235.74      265.84     20.88 o 
   0  11   8      258.73      255.78     20.40 o 
   1  11   8      269.85      310.67     22.02 o 
   2  11   8        7.18       19.37      8.48 o 
   3  11   8       10.54        9.39      7.73 o 
   4  11   8       93.71       85.17     15.00 o 
   5  11   8       19.83       18.26      9.67 o 
   6  11   8       66.02       83.76     14.96 o 
  -6  12   8        9.59        8.71      7.59 o 
  -5  12   8       26.83       12.92     12.30 o 
  -4  12   8        3.95       20.86     12.86 o 
  -3  12   8      306.30      275.85     28.80 o 
  -2  12   8       50.46       48.11     12.15 o 
  -1  12   8        0.36       -7.02      8.31 o 
   0  12   8       42.53       40.60     10.07 o 
   1  12   8       71.66       67.89     13.58 o 
   2  12   8      152.36      169.47     18.52 o 
   3  12   8       14.30        9.29      9.18 o 
   4  12   8       25.62       40.65     14.96 o 
  -3  13   8        0.45        7.93     12.93 o 
  -2  13   8       11.23        6.06      9.06 o 
  -1  13   8      104.25      118.00     15.50 o 
   0  13   8       24.20       24.71     10.89 o 
   1  13   8       11.01       -1.85     14.09 o 
 -13   0   9       91.16      105.97     20.73 o 
 -11   0   9      437.93      490.52     36.14 o 
  -9   0   9        9.46       24.52     13.46 o 
  -7   0   9      901.44      896.10     50.31 o 
  -5   0   9     1094.59     1049.65     65.32 o 
  -3   0   9       55.39       77.49      9.28 o 
  -1   0   9       16.58        5.40      7.40 o 
   1   0   9      721.51      731.30     38.56 o 
   3   0   9      592.89      658.66     37.22 o 
   5   0   9       42.64       44.81     10.23 o 
   7   0   9        5.41        7.64      8.76 o 
   9   0   9      147.11      145.23     24.53 o 
 -13   1   9       13.05       16.27      9.50 o 
 -12   1   9      207.86      178.17     16.86 o 
 -11   1   9      115.35      120.69     13.57 o 
 -10   1   9        2.49       -6.40      6.94 o 
  -9   1   9       37.82       45.26     12.60 o 
  -8   1   9      789.89      759.33     18.94 o 
  -7   1   9      170.88      178.64      9.59 o 
  -6   1   9      723.42      751.41     23.61 o 
  -5   1   9        0.39       -1.15      4.44 o 
  -4   1   9       48.71       63.30      5.98 o 
  -3   1   9        1.28        0.15      3.68 o 
  -2   1   9     1084.80     1096.76     18.66 o 
  -1   1   9      244.06      237.33     32.57 o 
   0   1   9      114.36      113.71     11.99 o 
   1   1   9       20.64       23.44      5.93 o 
   2   1   9      773.82      683.64     26.80 o 
   3   1   9       35.60       26.92      6.99 o 
   4   1   9      108.78       97.71     11.69 o 
   5   1   9      203.79      196.22     12.66 o 
   6   1   9       89.11      100.04      9.83 o 
   7   1   9       27.65       26.32      7.45 o 
   8   1   9       18.15       23.72      6.78 o 
   9   1   9       19.33        7.74     17.29 o 
  10   1   9       26.10       38.22     12.33 o 
 -13   2   9       35.39       36.36     16.06 o 
 -12   2   9      109.68      107.73     13.91 o 
 -11   2   9      287.75      241.45     28.36 o 
 -10   2   9      113.66      113.47     14.63 o 
  -9   2   9      537.60      554.10     25.53 o 
  -8   2   9      237.52      202.51     14.53 o 
  -7   2   9       28.72       43.30      6.80 o 
  -6   2   9      187.16      200.56      9.79 o 
  -5   2   9      891.04      860.65     22.64 o 
  -4   2   9      658.19      650.04     17.16 o 
  -3   2   9      618.44      636.64     20.05 o 
  -2   2   9        5.48        6.32      2.71 o 
  -1   2   9        5.80        5.30      3.11 o 
   0   2   9        3.73        4.73      5.39 o 
   1   2   9       21.96       24.46      4.02 o 
   2   2   9      330.54      363.61     19.93 o 
   3   2   9      308.55      318.45     19.20 o 
   4   2   9      255.49      245.83     27.77 o 
   5   2   9        1.10        3.32      5.07 o 
   6   2   9        4.29       -4.23      6.82 o 
   7   2   9      404.61      383.08     19.15 o 
   8   2   9       68.09       62.92      8.72 o 
   9   2   9        2.76       -8.44      8.95 o 
  10   2   9        4.44        0.76      9.57 o 
 -13   3   9       68.90       66.78     18.59 o 
 -12   3   9        9.49        8.53     11.06 o 
 -11   3   9       68.90       64.72     10.88 o 
 -10   3   9       44.97       35.72      8.26 o 
  -9   3   9       75.38       64.59     16.30 o 
  -8   3   9      185.65      168.52     17.80 o 
  -7   3   9      456.88      395.89     45.24 o 
  -6   3   9      324.54      334.81     15.12 o 
  -5   3   9      691.56      699.67     37.39 o 
  -4   3   9      613.82      594.38     19.35 o 
  -3   3   9       44.14       33.25      4.71 o 
  -2   3   9      170.96      189.37      9.26 o 
  -1   3   9      854.25      885.31     20.02 o 
   0   3   9      257.94      252.47     17.83 o 
   1   3   9      528.14      481.90     35.08 o 
   2   3   9      453.13      395.99     17.41 o 
   3   3   9     1470.06     1379.46     44.74 o 
   4   3   9     1091.33     1041.23     32.89 o 
   5   3   9       27.45       39.86      8.13 o 
   6   3   9        5.99       10.99      8.26 o 
   7   3   9        2.94       12.71      5.66 o 
   8   3   9        9.45       -8.85      8.85 o 
   9   3   9        2.37       -6.71     12.36 o 
  10   3   9        4.46       -5.20     11.36 o 
 -12   4   9       24.78       39.85     17.79 o 
 -11   4   9       26.54       37.85     15.86 o 
 -10   4   9      456.69      452.95     23.35 o 
  -9   4   9        1.63        3.56      7.66 o 
  -8   4   9      123.79      123.40      9.74 o 
  -7   4   9        1.60        3.48      4.50 o 
  -6   4   9     1031.94     1004.91     26.17 o 
  -5   4   9      146.26      127.08      9.73 o 
  -4   4   9       24.35       21.11      6.66 o 
  -3   4   9        3.79       -2.77      4.91 o 
  -2   4   9       49.28       46.28      8.00 o 
  -1   4   9       12.16        9.60      3.83 o 
   0   4   9      161.60      152.06     13.16 o 
   1   4   9      164.06      168.35     13.16 o 
   2   4   9      175.29      201.52     10.20 o 
   3   4   9        3.96       -3.65      3.65 o 
   4   4   9        3.23       10.26      5.85 o 
   5   4   9        5.50        4.53      5.76 o 
   6   4   9      140.31      180.18     18.33 o 
   7   4   9       22.66       22.81      7.03 o 
   8   4   9       76.78       87.18     13.13 o 
   9   4   9       15.35        6.33      7.36 o 
  10   4   9       20.57       22.83      9.66 o 
 -12   5   9        1.33       21.86     13.59 o 
 -11   5   9        1.71       -1.40     11.46 o 
 -10   5   9       15.82       -5.20     12.20 o 
  -9   5   9      134.92      152.56     25.09 o 
  -8   5   9        0.09        7.53      4.86 o 
  -7   5   9     1366.52     1362.32     33.71 o 
  -6   5   9      366.28      350.51     20.78 o 
  -5   5   9       53.72       66.35      9.81 o 
  -4   5   9       58.45       47.69      9.08 o 
  -3   5   9     1520.82     1508.73     31.41 o 
  -2   5   9      151.64      145.78      9.53 o 
  -1   5   9       73.88       81.60      7.17 o 
   0   5   9       20.24       28.01      6.03 o 
   1   5   9      259.95      282.46     18.37 o 
   2   5   9       96.21       89.53      7.04 o 
   3   5   9       11.27       12.11      4.15 o 
   4   5   9      512.01      505.75     18.06 o 
   5   5   9      174.74      173.40     14.24 o 
   6   5   9       12.64       -2.12     10.66 o 
   7   5   9        7.53       14.83      8.27 o 
   8   5   9       17.62       12.57      9.45 o 
   9   5   9        5.97       -0.97      9.60 o 
 -12   6   9       91.37      108.37     23.33 o 
 -11   6   9       55.83       47.58     18.19 o 
 -10   6   9      465.62      470.12     39.87 o 
  -9   6   9       11.72       15.30      8.39 o 
  -8   6   9       39.17       42.20      9.53 o 
  -7   6   9       62.03       70.14     20.93 o 
  -6   6   9       91.14       81.07     11.43 o 
  -5   6   9       76.49       80.47     11.45 o 
  -4   6   9      528.95      574.08     45.35 o 
  -3   6   9       71.74       79.76      7.80 o 
  -2   6   9       20.36       16.51      6.71 o 
  -1   6   9        0.32        4.40      5.01 o 
   0   6   9       16.18       16.42      5.91 o 
   1   6   9       30.52       27.39      7.19 o 
   2   6   9      236.32      276.07     16.66 o 
   3   6   9       10.55       14.37      7.00 o 
   4   6   9      260.62      279.88     17.87 o 
   5   6   9       12.07       15.66     10.80 o 
   6   6   9      126.10      114.44     18.93 o 
   7   6   9      105.99      106.03     14.15 o 
   8   6   9       33.18       33.45     15.59 o 
   9   6   9        0.09       10.06     13.39 o 
 -11   7   9       69.78       75.98     19.13 o 
 -10   7   9        2.78       18.06     13.13 o 
  -9   7   9      115.48      134.60     32.79 o 
  -8   7   9       25.06       23.94      8.73 o 
  -7   7   9       65.40       87.06     18.56 o 
  -6   7   9      150.90      159.50     15.54 o 
  -5   7   9      193.12      212.04     22.43 o 
  -4   7   9       89.82       77.60     10.39 o 
  -3   7   9       39.52       44.75      6.97 o 
  -2   7   9       18.59       10.55      4.95 o 
  -1   7   9      591.15      639.95     27.74 o 
   0   7   9      111.97      115.68     21.23 o 
   1   7   9      119.05      139.42     12.71 o 
   2   7   9       43.72       32.96      8.14 o 
   3   7   9        5.53        7.73      5.95 o 
   4   7   9       25.35       33.77      8.61 o 
   5   7   9       56.46       62.34     10.41 o 
   6   7   9       27.86       18.19     11.06 o 
   7   7   9        1.72        6.48     25.56 o 
   8   7   9       15.12       -5.60     13.33 o 
 -10   8   9        2.26      -20.06     20.06 o 
  -9   8   9      145.52      137.29     16.71 o 
  -8   8   9        0.63        2.90     12.06 o 
  -7   8   9        0.84        3.12      8.33 o 
  -6   8   9       11.61       14.58     11.06 o 
  -5   8   9      295.04      274.06     20.16 o 
  -4   8   9       49.85       68.52      8.84 o 
  -3   8   9       24.30       17.75      7.22 o 
  -2   8   9       73.70       60.88      7.99 o 
  -1   8   9        8.99       14.19      6.11 o 
   0   8   9      122.32      129.93     15.56 o 
   1   8   9       77.76       82.51     11.81 o 
   2   8   9      107.64      108.82     12.90 o 
   3   8   9      262.30      262.08     20.46 o 
   4   8   9       86.31       70.36     11.24 o 
   5   8   9       80.41       89.24     12.35 o 
   6   8   9        0.35       -8.67      8.67 o 
   7   8   9       14.52        9.49     10.53 o 
   8   8   9       27.49       34.92     15.13 o 
  -9   9   9      116.03      131.33     25.26 o 
  -8   9   9      412.49      408.13     26.16 o 
  -7   9   9        1.18       17.35      8.79 o 
  -6   9   9      178.97      210.38     18.70 o 
  -5   9   9        1.03        1.53      9.28 o 
  -4   9   9       33.93       33.95      7.32 o 
  -3   9   9       34.58        2.97     11.80 o 
  -2   9   9      769.30      740.53     29.25 o 
  -1   9   9       91.04       78.79      9.61 o 
   0   9   9       67.57       93.46     12.53 o 
   1   9   9        2.84       26.56      9.00 o 
   2   9   9        0.47       -7.16      7.16 o 
   3   9   9        6.98       10.26      9.83 o 
   4   9   9        2.33        3.77      8.01 o 
   5   9   9       22.51       30.87      9.06 o 
   6   9   9       70.40       98.20     14.07 o 
   7   9   9       41.39       91.43     22.93 o 
  -8  10   9        7.89       -0.96      9.06 o 
  -7  10   9        2.36        9.08      9.63 o 
  -6  10   9      186.47      190.72     14.64 o 
  -5  10   9       83.29      101.19     11.66 o 
  -4  10   9        5.92       19.93      7.84 o 
  -3  10   9      164.28      167.39     14.32 o 
  -2  10   9        1.99        3.46      5.44 o 
  -1  10   9       15.92       21.58      6.53 o 
   0  10   9       36.38       37.50     10.53 o 
   1  10   9      154.36      161.85     16.02 o 
   2  10   9        7.97       10.02      8.39 o 
   3  10   9       10.94       11.22      8.68 o 
   4  10   9      136.66      148.60     16.93 o 
   5  10   9        0.29        8.57      7.10 o 
   6  10   9       14.24       17.51     25.62 o 
  -7  11   9       68.25       64.26      9.64 o 
  -6  11   9        3.52       -5.70      7.82 o 
  -5  11   9       24.73       20.72      7.12 o 
  -4  11   9        0.19        2.41     12.67 o 
  -3  11   9       10.39       16.05      8.01 o 
  -2  11   9        2.15        7.01     12.96 o 
  -1  11   9        4.51        6.83     11.00 o 
   0  11   9        1.06       -9.82     10.13 o 
   1  11   9        9.79       15.68      8.90 o 
   2  11   9        0.89       19.01      9.85 o 
   3  11   9       16.21       11.07      9.00 o 
   4  11   9       33.98       44.46     11.30 o 
  -5  12   9       22.47       23.87      8.59 o 
  -4  12   9        1.45       -6.16      8.97 o 
  -3  12   9       21.44       28.99     10.27 o 
  -2  12   9       10.29       38.25     18.16 o 
  -1  12   9        8.91       -4.46      9.19 o 
   0  12   9       34.92       34.60     14.93 o 
   1  12   9        1.64       15.00      9.37 o 
   2  12   9       65.74       77.30     21.29 o 
 -12   0  10       85.53      101.44     19.26 o 
 -10   0  10      347.87      354.94     32.20 o 
  -8   0  10      208.68      196.38     15.70 o 
  -6   0  10     1088.73     1078.43     32.14 o 
  -4   0  10      798.64      894.47     69.79 o 
  -2   0  10      476.38      468.62     31.14 o 
   0   0  10      650.26      592.14     36.62 o 
   2   0  10       21.03        6.53      8.53 o 
   4   0  10       70.30       51.72     14.06 o 
   6   0  10      110.58      121.33     13.68 o 
   8   0  10        3.58        7.00     10.53 o 
  10   0  10       26.82        5.06     12.93 o 
 -12   1  10        3.17        1.19      9.05 o 
 -11   1  10       13.53       -7.69      9.40 o 
 -10   1  10      112.57      103.00     13.53 o 
  -9   1  10      460.96      405.69     36.54 o 
  -8   1  10      161.03      159.97     15.92 o 
  -7   1  10      510.15      526.59     19.29 o 
  -6   1  10       85.29       73.32      6.72 o 
  -5   1  10       55.64       56.67      6.22 o 
  -4   1  10      332.29      319.80     12.75 o 
  -3   1  10      997.52     1033.26     34.18 o 
  -2   1  10      107.81      106.83      9.60 o 
  -1   1  10      464.88      466.73     22.87 o 
   0   1  10       44.24       45.34      8.20 o 
   1   1  10        6.51        0.52      6.16 o 
   2   1  10       74.86       83.90     21.46 o 
   3   1  10      533.30      529.07     25.00 o 
   4   1  10       67.33       69.74     11.04 o 
   5   1  10        1.02        8.58      5.88 o 
   6   1  10       33.21       24.62      6.70 o 
   7   1  10       34.57       40.84      8.49 o 
   8   1  10       29.24       22.43      7.42 o 
   9   1  10       48.75       39.86     11.22 o 
  10   1  10        4.32        4.31     10.21 o 
 -12   2  10      230.60      234.49     19.43 o 
 -11   2  10       82.13       85.70     12.96 o 
 -10   2  10       66.03       71.83     11.67 o 
  -9   2  10      141.96       89.92     14.84 o 
  -8   2  10      125.14      123.10     10.36 o 
  -7   2  10      673.92      559.61     25.44 o 
  -6   2  10      306.08      320.02     12.93 o 
  -5   2  10      137.93      134.92      8.83 o 
  -4   2  10      176.48      187.13     10.18 o 
  -3   2  10       19.74       17.66      8.59 o 
  -2   2  10       22.98       19.09      5.83 o 
  -1   2  10      234.84      240.74     16.90 o 
   0   2  10     1315.06     1354.33     56.29 o 
   1   2  10      523.58      531.93     25.53 o 
   2   2  10      805.18      848.88     32.00 o 
   3   2  10        3.82       13.12      7.96 o 
   4   2  10        9.94        6.59      5.60 o 
   5   2  10       69.23       70.34     10.29 o 
   6   2  10       13.36       14.05      7.95 o 
   7   2  10        1.52       12.44      9.29 o 
   8   2  10       12.97       33.19      7.87 o 
   9   2  10        2.09       11.41      9.28 o 
  10   2  10        0.91       13.47     15.76 o 
 -12   3  10       36.57       38.52     16.19 o 
 -11   3  10       41.90       29.26      9.20 o 
 -10   3  10      109.56       84.75     13.80 o 
  -9   3  10      217.07      200.46     15.84 o 
  -8   3  10      321.43      328.20     18.70 o 
  -7   3  10       53.93       69.04      8.32 o 
  -6   3  10       68.26       81.10      9.15 o 
  -5   3  10        0.97        2.12      4.84 o 
  -4   3  10      122.82      115.02     12.57 o 
  -3   3  10      183.06      209.27     10.23 o 
  -2   3  10      274.62      287.51     18.00 o 
  -1   3  10      174.07      185.24     23.20 o 
   0   3  10       42.53       57.51     15.53 o 
   1   3  10      246.93      203.52     22.67 o 
   2   3  10       33.55       37.32     12.46 o 
   3   3  10        1.64       -1.28     10.46 o 
   4   3  10      182.46      189.36     15.23 o 
   5   3  10      330.94      314.55     19.55 o 
   6   3  10        0.16        1.51      7.86 o 
   7   3  10        0.63       -3.18      6.60 o 
   8   3  10      117.09      121.60     15.42 o 
   9   3  10        7.21        5.06      8.12 o 
 -12   4  10       16.49       35.72     16.19 o 
 -11   4  10      334.28      346.59     34.40 o 
 -10   4  10        1.17      -13.59     13.59 o 
  -9   4  10       40.62       55.57      8.88 o 
  -8   4  10       14.31       23.67      8.15 o 
  -7   4  10      121.42      107.93      9.83 o 
  -6   4  10        7.09       -5.44      5.44 o 
  -5   4  10      812.29      886.64     32.58 o 
  -4   4  10       83.94       81.97     10.00 o 
  -3   4  10       24.15       10.57      5.43 o 
  -2   4  10       10.59       15.56      4.34 o 
  -1   4  10      755.78      742.86     23.27 o 
   0   4  10       10.15        8.49      3.98 o 
   1   4  10      489.63      528.16     29.11 o 
   2   4  10       86.28       73.24      9.18 o 
   3   4  10       12.92       21.17      9.56 o 
   4   4  10       32.27       32.23      8.40 o 
   5   4  10       22.40       40.04     10.20 o 
   6   4  10       21.88       22.52      8.06 o 
   7   4  10       29.37       50.48      8.47 o 
   8   4  10       13.44       16.25      9.57 o 
   9   4  10       12.39       29.50     10.03 o 
 -11   5  10        0.42        1.40     13.53 o 
 -10   5  10      135.27      116.44     20.79 o 
  -9   5  10       78.06       86.84     12.19 o 
  -8   5  10      808.96      859.05     26.75 o 
  -7   5  10       25.81       31.72      8.97 o 
  -6   5  10       11.26       12.23      6.85 o 
  -5   5  10       11.82       11.97      9.50 o 
  -4   5  10      516.66      492.53     19.76 o 
  -3   5  10       17.63       17.75      4.54 o 
  -2   5  10     1715.23     1777.69     42.54 o 
  -1   5  10       60.73       61.16      8.05 o 
   0   5  10       21.91       31.89      6.45 o 
   1   5  10        2.73        4.52      4.59 o 
   2   5  10      548.64      511.20     23.74 o 
   3   5  10        4.13       -1.89      5.38 o 
   4   5  10       74.70       72.20      9.64 o 
   5   5  10      104.48      108.70     12.49 o 
   6   5  10        3.05       -1.28      6.15 o 
   7   5  10      107.75      107.55     11.23 o 
   8   5  10        2.79       -9.14      9.14 o 
   9   5  10       12.02        2.87      8.64 o 
 -11   6  10       70.27      103.77     21.59 o 
 -10   6  10      178.95      207.42     28.59 o 
  -9   6  10        1.16       -6.97      7.44 o 
  -8   6  10        1.31       -0.39      8.50 o 
  -7   6  10      494.96      521.50     27.67 o 
  -6   6  10       12.00        5.37     10.63 o 
  -5   6  10      580.54      613.36     28.56 o 
  -4   6  10        0.78        7.82      5.15 o 
  -3   6  10      728.66      759.65     22.98 o 
  -2   6  10       65.56       67.16      7.74 o 
  -1   6  10      359.05      364.53     15.89 o 
   0   6  10       92.19       98.18     10.48 o 
   1   6  10      244.48      261.56     33.83 o 
   2   6  10       13.12       15.21     13.49 o 
   3   6  10       47.56       44.45     17.53 o 
   4   6  10       41.91       30.60      7.50 o 
   5   6  10      134.63      112.64     19.20 o 
   6   6  10        0.94       16.73     12.86 o 
   7   6  10       57.56       79.18     18.86 o 
   8   6  10       12.33       21.99     15.66 o 
 -10   7  10       65.87      101.77     22.46 o 
  -9   7  10       85.31       68.71     11.95 o 
  -8   7  10       30.34       39.31     10.22 o 
  -7   7  10      131.80      151.48     16.56 o 
  -6   7  10       93.40      100.78     13.70 o 
  -5   7  10       27.96       14.48      5.43 o 
  -4   7  10      139.24      139.98     11.45 o 
  -3   7  10      522.96      492.72     19.52 o 
  -2   7  10       26.55       37.83      7.11 o 
  -1   7  10       43.20       54.30      7.78 o 
   0   7  10       48.65       41.13     11.80 o 
   1   7  10       19.87       35.05     21.09 o 
   2   7  10       48.27       44.73     10.53 o 
   3   7  10       28.33       33.42      8.66 o 
   4   7  10       54.72       64.19     10.44 o 
   5   7  10        2.44        6.70      7.02 o 
   6   7  10       36.99       50.12     14.86 o 
   7   7  10        4.05       10.73      9.71 o 
 -10   8  10        4.53       -5.46     13.86 o 
  -9   8  10        9.55       10.32     20.49 o 
  -8   8  10       15.97      -10.70     10.70 o 
  -7   8  10       26.23       21.65      8.95 o 
  -6   8  10      219.07      193.42     18.79 o 
  -5   8  10        2.96       15.39      6.24 o 
  -4   8  10      471.01      477.82     20.58 o 
  -3   8  10        0.45        1.01      5.69 o 
  -2   8  10        8.70        7.53      7.52 o 
  -1   8  10       20.96       22.73      6.49 o 
   0   8  10      206.02      216.69     16.69 o 
   1   8  10      102.81       94.81     12.04 o 
   2   8  10       17.16       29.36      9.12 o 
   3   8  10       70.25       98.08     12.80 o 
   4   8  10        8.34       -2.82     12.46 o 
   5   8  10        5.23        3.20      6.82 o 
   6   8  10      102.02       88.91     20.66 o 
   7   8  10        1.55       12.05      8.39 o 
  -9   9  10      211.68      221.74     34.69 o 
  -8   9  10        5.06        5.77      8.29 o 
  -7   9  10      159.50      190.77     19.49 o 
  -6   9  10       33.64       35.28      8.18 o 
  -5   9  10       16.22       -6.58      6.58 o 
  -4   9  10        6.28        6.99     11.56 o 
  -3   9  10      145.29      152.03     14.28 o 
  -2   9  10        4.84       19.48      7.19 o 
  -1   9  10       58.47       74.79      9.19 o 
   0   9  10       23.72        8.13     10.40 o 
   1   9  10       39.82       26.21      9.11 o 
   2   9  10        0.27       -4.10      7.54 o 
   3   9  10      275.74      281.19     24.40 o 
   4   9  10        7.82        4.87      7.31 o 
   5   9  10        3.85        7.14      8.06 o 
   6   9  10        2.52       -0.78      7.62 o 
  -7  10  10       10.31       -2.77      7.45 o 
  -6  10  10      180.38      183.90     14.88 o 
  -5  10  10       58.82       47.39      9.50 o 
  -4  10  10      106.84      122.30     12.18 o 
  -3  10  10       26.67       25.01      7.39 o 
  -2  10  10        3.77        9.81      6.28 o 
  -1  10  10        5.35        2.66      5.95 o 
   0  10  10      232.26      246.97     20.65 o 
   1  10  10       18.06       26.72      9.11 o 
   2  10  10       99.68      116.50     14.96 o 
   3  10  10       35.84       34.77     18.49 o 
   4  10  10        7.76       18.39      8.89 o 
  -5  11  10       18.56       16.91      8.24 o 
  -4  11  10       70.13       76.51     11.04 o 
  -3  11  10      143.54      156.19     14.73 o 
  -2  11  10        0.53       11.60     22.62 o 
  -1  11  10       14.22       26.66      8.39 o 
   0  11  10        1.16        3.12      8.82 o 
   1  11  10       48.54       43.85     18.69 o 
   2  11  10        2.79        7.43      9.78 o 
   3  11  10        3.83        8.77     11.70 o 
 -11   0  11        8.80       27.19     13.73 o 
  -9   0  11      283.64      168.52     26.66 o 
  -7   0  11      103.06       99.62     10.95 o 
  -5   0  11      436.25      460.63     22.60 o 
  -3   0  11       32.52       37.65     12.26 o 
  -1   0  11      643.00      627.91     39.49 o 
   1   0  11      352.75      364.36     31.40 o 
   3   0  11       42.04       29.52     12.13 o 
   5   0  11       83.52      122.36     19.83 o 
   7   0  11        8.86       21.19     14.46 o 
   9   0  11       24.20       17.86     15.79 o 
 -12   1  11        7.98       -7.24      9.76 o 
 -11   1  11       46.62       44.65     11.15 o 
 -10   1  11      269.68      255.38     20.43 o 
  -9   1  11      152.25      108.09     17.50 o 
  -8   1  11       44.83       52.25      6.95 o 
  -7   1  11       15.08       16.04      5.00 o 
  -6   1  11       68.40       58.97      6.78 o 
  -5   1  11        0.90        6.05      4.27 o 
  -4   1  11      520.26      527.83     27.37 o 
  -3   1  11        5.74        3.96      5.41 o 
  -2   1  11       47.32       60.00      9.81 o 
  -1   1  11       45.34       30.33      8.11 o 
   0   1  11      303.23      268.54     37.93 o 
   1   1  11      140.25      134.65     14.09 o 
   2   1  11      157.97      162.94     15.36 o 
   3   1  11        7.01        6.98     11.90 o 
   4   1  11      151.96      188.04     20.33 o 
   5   1  11       10.57       10.37      8.99 o 
   6   1  11       22.36        3.05      6.15 o 
   7   1  11       18.59       20.19      7.09 o 
   8   1  11       30.32       57.20      9.53 o 
   9   1  11       15.44        4.55     21.19 o 
 -12   2  11       53.98       55.12     11.82 o 
 -11   2  11      112.41       93.24     14.31 o 
 -10   2  11        0.59        0.54      7.19 o 
  -9   2  11        9.03        2.92      9.56 o 
  -8   2  11       48.67       36.75      7.52 o 
  -7   2  11      625.23      633.18     18.97 o 
  -6   2  11      367.14      397.55     15.08 o 
  -5   2  11        3.02        2.66      4.54 o 
  -4   2  11       20.80       21.99      6.60 o 
  -3   2  11      375.65      359.07     21.13 o 
  -2   2  11       36.05       32.37      8.26 o 
  -1   2  11       24.92       35.23      9.11 o 
   0   2  11       22.77       23.59      7.33 o 
   1   2  11        3.08       -4.46      6.90 o 
   2   2  11        4.55        5.02      9.03 o 
   3   2  11       18.80       18.85      8.19 o 
   4   2  11       24.29       32.57     15.26 o 
   5   2  11       67.32       73.95     11.36 o 
   6   2  11       29.02       33.94      8.17 o 
   7   2  11        2.51        7.03      7.14 o 
   8   2  11       10.59        6.11     17.49 o 
   9   2  11       16.63       28.51     12.03 o 
 -11   3  11       73.86       70.23     12.34 o 
 -10   3  11       97.60      102.61     13.48 o 
  -9   3  11       70.39       72.73     11.11 o 
  -8   3  11       91.84       97.56     10.13 o 
  -7   3  11       55.47       49.56      8.06 o 
  -6   3  11      443.85      435.24     18.95 o 
  -5   3  11      463.02      449.56     24.84 o 
  -4   3  11      209.52      216.69     16.90 o 
  -3   3  11      542.64      543.16     25.94 o 
  -2   3  11       51.14       50.08      9.70 o 
  -1   3  11       42.73       40.32     14.60 o 
   0   3  11      107.27       81.65     16.06 o 
   1   3  11      164.19      152.71     22.93 o 
   2   3  11       81.71       94.24     18.99 o 
   3   3  11       28.74       59.42     21.16 o 
   4   3  11      174.41      145.99     13.88 o 
   5   3  11       10.21        7.20      7.06 o 
   6   3  11        7.88       27.27      8.97 o 
   7   3  11        6.60       16.11      8.08 o 
   8   3  11       11.82       16.38      8.73 o 
 -11   4  11        0.55      -12.99     14.86 o 
 -10   4  11        1.46      -15.26     16.79 o 
  -9   4  11       32.22       39.07     18.63 o 
  -8   4  11      343.67      335.50     17.13 o 
  -7   4  11        0.52       -5.72      6.09 o 
  -6   4  11       41.18       55.68      9.85 o 
  -5   4  11       21.45        9.70      7.23 o 
  -4   4  11       42.22       58.65     10.48 o 
  -3   4  11       26.35       30.35     10.03 o 
  -2   4  11      370.47      421.22     23.33 o 
  -1   4  11       34.27       41.92     13.86 o 
   0   4  11      153.18      203.69     25.20 o 
   1   4  11       67.96       70.11     17.53 o 
   2   4  11        8.01       14.92      5.89 o 
   3   4  11       68.61       47.87      9.00 o 
   4   4  11       80.51       87.22     12.00 o 
   5   4  11       46.91       63.98     10.81 o 
   6   4  11       11.60       18.41      8.56 o 
   7   4  11       42.31       38.55      8.09 o 
   8   4  11        3.87       16.66     17.96 o 
 -11   5  11       55.62       44.45     18.26 o 
 -10   5  11        0.06       -1.47     12.20 o 
  -9   5  11      300.14      343.15     61.73 o 
  -8   5  11        1.41       -8.23      8.23 o 
  -7   5  11      114.06      131.51     14.88 o 
  -6   5  11      246.62      231.64     18.83 o 
  -5   5  11      444.96      400.39     75.38 o 
  -4   5  11       65.00       63.95     10.78 o 
  -3   5  11       61.78       80.88     11.98 o 
  -2   5  11        2.72       -5.53      8.15 o 
  -1   5  11       39.21       65.04     18.66 o 
   0   5  11        0.53        5.20     12.73 o 
   1   5  11       20.54       15.19     12.46 o 
   2   5  11        0.49        6.26     10.73 o 
   3   5  11       95.55      106.24     21.46 o 
   4   5  11      181.44      169.24     24.46 o 
   5   5  11      152.54      118.11     21.93 o 
   6   5  11        6.61       21.13     13.53 o 
   7   5  11      107.44      129.65     16.55 o 
   8   5  11       14.96       23.86     15.53 o 
 -10   6  11        3.27       -8.60     16.86 o 
  -9   6  11        1.45        2.99     13.16 o 
  -8   6  11      124.20      121.63     15.04 o 
  -7   6  11        4.80        6.18      7.51 o 
  -6   6  11       72.58      106.29     18.66 o 
  -5   6  11        4.61        3.34      5.24 o 
  -4   6  11      310.96      277.44     20.25 o 
  -3   6  11       94.56       79.19     12.25 o 
  -2   6  11       30.72       40.20     24.86 o 
  -1   6  11      122.60      142.83     23.53 o 
   0   6  11      158.93      194.63     27.26 o 
   1   6  11       10.94       15.86     11.40 o 
   2   6  11        2.75       13.26     13.13 o 
   3   6  11        5.20      -14.53     14.53 o 
   4   6  11       66.94       73.44     18.26 o 
   5   6  11       72.56       84.11     18.86 o 
   6   6  11      139.33      154.50     25.33 o 
   7   6  11        0.46       18.51      9.69 o 
  -9   7  11       55.59       67.33     12.96 o 
  -8   7  11       74.03       88.20     13.94 o 
  -7   7  11       74.95       70.52     12.36 o 
  -6   7  11        4.61        0.77      7.83 o 
  -5   7  11       21.33       34.01      9.24 o 
  -4   7  11       55.95       63.80      8.55 o 
  -3   7  11      134.49      165.77     12.02 o 
  -2   7  11       13.53       23.68      6.78 o 
  -1   7  11        0.06      -10.66     12.46 o 
   0   7  11        0.72        5.26     13.99 o 
   1   7  11      146.45      169.76     26.66 o 
   2   7  11       58.01       75.84     19.26 o 
   3   7  11       38.81       48.78     15.79 o 
   4   7  11        1.47       16.06     14.66 o 
   5   7  11        6.60       -9.13     11.20 o 
   6   7  11       82.55       62.71     17.93 o 
  -9   8  11        7.77       -2.07      9.38 o 
  -8   8  11       64.17       89.01     21.59 o 
  -7   8  11      168.21      169.39     17.99 o 
  -6   8  11       87.79       92.10     10.77 o 
  -5   8  11        1.09       14.53      6.65 o 
  -4   8  11        5.58       -6.86      6.86 o 
  -3   8  11       41.65       39.05      7.51 o 
  -2   8  11        8.73       11.27      6.22 o 
  -1   8  11       10.42       21.31      7.30 o 
   0   8  11       64.17       50.48     10.20 o 
   1   8  11        3.60       22.92      9.30 o 
   2   8  11       15.86       37.05     18.13 o 
   3   8  11       37.63       29.32     15.33 o 
   4   8  11       21.97        7.93     11.73 o 
   5   8  11       16.67       32.59     16.66 o 
  -7   9  11        0.29        3.39      8.32 o 
  -6   9  11       66.63       56.96      9.16 o 
  -5   9  11        0.29       -0.76      7.19 o 
  -4   9  11      269.09      299.54     17.24 o 
  -3   9  11        4.59       -3.33      6.09 o 
  -2   9  11       22.85       34.75      7.30 o 
  -1   9  11        3.31        2.50      8.06 o 
   0   9  11      115.21      121.41     14.48 o 
   1   9  11       16.99       36.66     14.46 o 
   2   9  11       33.04       38.07     10.29 o 
   3   9  11        1.03        6.93     16.46 o 
   4   9  11        0.33        3.67     11.66 o 
  -6  10  11       14.41       14.20      7.39 o 
  -5  10  11        4.92        6.87     10.68 o 
  -4  10  11       40.61       39.48      7.60 o 
  -3  10  11       25.05       18.45      7.04 o 
  -2  10  11        7.97       -6.06      6.06 o 
  -1  10  11       50.10       37.80     10.10 o 
   0  10  11       20.24       30.60     10.44 o 
   1  10  11        5.06       16.43      9.21 o 
   2  10  11        7.80       20.03      8.89 o 
   3  10  11        1.77       -8.74      8.74 o 
  -3  11  11       76.75       76.04     10.88 o 
  -2  11  11       30.18       24.78     10.07 o 
  -1  11  11        1.71       13.53      8.73 o 
   0  11  11        4.23        6.51     30.32 o 
 -10   0  12       21.59        0.60      9.13 o 
  -8   0  12       98.43      111.89     12.94 o 
  -6   0  12       24.63       47.42      9.06 o 
  -4   0  12      137.77      117.53     12.98 o 
  -2   0  12       55.95       49.98     15.20 o 
   0   0  12      284.03      314.26     30.93 o 
   2   0  12        6.08      -10.60     12.86 o 
   4   0  12      139.99      140.57     22.99 o 
   6   0  12       37.39       62.25     12.79 o 
   8   0  12        8.03       27.72     15.66 o 
 -11   1  12      114.39      115.64     15.29 o 
 -10   1  12       55.74       68.10     11.07 o 
  -9   1  12       75.87       99.75     13.57 o 
  -8   1  12       22.63       15.39      5.27 o 
  -7   1  12       98.49       79.36      8.11 o 
  -6   1  12      220.64      209.45     11.85 o 
  -5   1  12      455.59      449.15     23.06 o 
  -4   1  12        7.82        7.78      5.84 o 
  -3   1  12      307.62      351.89     22.60 o 
  -2   1  12       33.63       16.90     16.29 o 
  -1   1  12       85.43       82.04     11.95 o 
   0   1  12        0.43        3.57      7.40 o 
   1   1  12       50.61       50.76     10.05 o 
   2   1  12        2.09        9.86      7.78 o 
   3   1  12        0.59       -1.68     11.00 o 
   4   1  12        5.27        0.24      8.00 o 
   5   1  12        0.37        0.87      6.53 o 
   6   1  12       13.00        5.59      7.09 o 
   7   1  12        0.45        5.66      6.49 o 
   8   1  12       40.67       24.80     10.35 o 
 -11   2  12        6.98       25.70      8.88 o 
 -10   2  12       58.94       67.90     12.28 o 
  -9   2  12        1.40       -1.28     19.86 o 
  -8   2  12       56.90       58.02      9.10 o 
  -7   2  12       18.42       36.17      7.61 o 
  -6   2  12       61.98       85.70      8.55 o 
  -5   2  12       13.16       10.32      5.63 o 
  -4   2  12       66.85       79.18     10.06 o 
  -3   2  12        1.90        4.32      5.47 o 
  -2   2  12      157.92      162.69     16.04 o 
  -1   2  12       63.72       71.03     12.68 o 
   0   2  12       60.58       78.55     12.82 o 
   1   2  12        5.97       23.30      9.54 o 
   2   2  12      116.58       95.49     12.84 o 
   3   2  12      194.47      167.11     24.26 o 
   4   2  12      106.13       86.86     12.83 o 
   5   2  12        6.35       13.81      9.70 o 
   6   2  12        0.32       10.90      7.29 o 
   7   2  12        8.50       16.69      7.76 o 
 -11   3  12        7.58       -0.44     18.56 o 
 -10   3  12      111.51      104.43     13.79 o 
  -9   3  12       29.57       33.65     10.20 o 
  -8   3  12       78.38       88.53     10.09 o 
  -7   3  12       18.97       16.07      5.63 o 
  -6   3  12      200.33      176.86     23.93 o 
  -5   3  12       90.61       96.39     12.97 o 
  -4   3  12      712.84      764.65     32.05 o 
  -3   3  12       55.98       43.27     10.02 o 
  -2   3  12        4.63       13.46      9.60 o 
  -1   3  12        2.30       -6.86     10.00 o 
   0   3  12       73.60       81.24     17.59 o 
   1   3  12       84.52       96.04     19.79 o 
   2   3  12        1.99        3.80     10.26 o 
   3   3  12        0.25       -6.45      6.45 o 
   4   3  12        3.78        5.32      6.96 o 
   5   3  12       23.52       14.22     11.46 o 
   6   3  12       14.89       14.44      6.34 o 
   7   3  12       10.82        9.42      7.45 o 
 -10   4  12       23.26       33.59     17.86 o 
  -9   4  12       98.30       92.69     12.61 o 
  -8   4  12       18.65       21.87      8.22 o 
  -7   4  12      115.50      123.99     15.06 o 
  -6   4  12      114.39       95.71     12.49 o 
  -5   4  12      138.80      176.41     30.19 o 
  -4   4  12       24.23       11.04      8.73 o 
  -3   4  12       57.56       66.84     12.06 o 
  -2   4  12      239.99      307.24     32.00 o 
  -1   4  12      298.09      335.86     33.80 o 
   0   4  12       64.37       36.39     13.86 o 
   1   4  12        2.51       -0.80     12.46 o 
   2   4  12       27.49        9.06     12.46 o 
   3   4  12       39.23       51.52     16.59 o 
   4   4  12       53.51       22.06     13.66 o 
   5   4  12      315.56      306.92     32.07 o 
   6   4  12        6.29       11.06     10.93 o 
   7   4  12        8.48        9.14      8.87 o 
 -10   5  12       62.41       42.79     16.86 o 
  -9   5  12       11.10       19.30      9.35 o 
  -8   5  12        0.31       -9.42      9.42 o 
  -7   5  12        6.74       13.57      8.85 o 
  -6   5  12       65.68       69.59     12.54 o 
  -5   5  12       84.58       78.01     12.81 o 
  -4   5  12       39.59       67.45     11.80 o 
  -3   5  12       47.80       57.30     12.12 o 
  -2   5  12        2.91       22.16      9.78 o 
  -1   5  12       16.15       13.53     15.46 o 
   0   5  12      144.80      150.30     25.93 o 
   1   5  12        1.09        1.73      9.93 o 
   2   5  12       29.78       23.06     13.26 o 
   3   5  12       47.32       33.52     17.53 o 
   4   5  12        5.77       15.73     11.60 o 
   5   5  12       72.82       29.26     15.79 o 
   6   5  12        3.99       -2.40     12.60 o 
  -9   6  12       31.49       19.87      9.45 o 
  -8   6  12        2.70      -17.46     17.46 o 
  -7   6  12       40.92       54.01     11.73 o 
  -6   6  12       37.97       27.82      9.83 o 
  -5   6  12       23.64       29.81     10.31 o 
  -4   6  12       23.59        4.88      8.33 o 
  -3   6  12      141.73      151.46     28.79 o 
  -2   6  12      102.62       95.54     14.11 o 
  -1   6  12       25.74       41.12     15.53 o 
   0   6  12       34.66       61.38     18.59 o 
   1   6  12        0.27        8.46     14.06 o 
   2   6  12        1.25        6.66     12.99 o 
   3   6  12       13.79        5.13     13.33 o 
   4   6  12        5.35       31.45     14.86 o 
   5   6  12       31.12       26.19     15.93 o 
   6   6  12       22.84       67.57     21.06 o 
  -8   7  12        3.51        5.71      9.06 o 
  -7   7  12       19.63       19.98      9.91 o 
  -6   7  12       15.50       15.83      8.90 o 
  -5   7  12      165.14      145.65     16.61 o 
  -4   7  12       37.66       62.17     13.00 o 
  -3   7  12       26.13       58.78     16.79 o 
  -2   7  12       22.90       16.06     11.30 o 
  -1   7  12       90.93      100.04     21.99 o 
   0   7  12       37.54       11.40     15.06 o 
   1   7  12        1.21       28.26     16.06 o 
   2   7  12       80.33      127.49     24.46 o 
   3   7  12        0.65      -14.99     15.06 o 
   4   7  12       49.30       75.84     18.93 o 
   5   7  12       57.44       46.78     17.79 o 
  -7   8  12      138.21      164.27     24.13 o 
  -6   8  12       51.99       73.26     13.85 o 
  -5   8  12        8.45        7.31      7.28 o 
  -4   8  12        5.01       -0.99      8.59 o 
  -3   8  12       32.73       43.22     11.02 o 
  -2   8  12       73.00       82.79     13.44 o 
  -1   8  12      138.51      136.23     24.86 o 
   0   8  12      107.36      128.50     25.93 o 
   1   8  12        6.39       46.85     18.19 o 
   2   8  12        3.68       -5.53     12.99 o 
   3   8  12        5.96       10.40     13.33 o 
   4   8  12       12.35       10.86     13.73 o 
  -6   9  12        0.04        9.67      9.67 o 
  -5   9  12        5.78      -11.14     11.14 o 
  -4   9  12        6.02        9.03      7.94 o 
  -3   9  12       29.58       38.38     23.16 o 
  -2   9  12       43.92       65.85     13.10 o 
  -1   9  12       10.34       10.33     13.13 o 
   0   9  12        0.21      -14.39     14.39 o 
   1   9  12       92.23      119.50     27.19 o 
   2   9  12       10.93       18.99     14.06 o 
  -3  10  12        2.58       12.91     14.76 o 
  -2  10  12        2.53       10.66     11.60 o 
  -1  10  12       24.59       13.33     15.19 o 
   0  10  12        2.06      -19.93     19.93 o 
  -9   0  13      381.03      369.20     34.33 o 
  -7   0  13       93.26       97.95     17.00 o 
  -5   0  13       37.21       37.21     10.28 o 
  -3   0  13      425.59      407.71     35.34 o 
  -1   0  13        0.74       -4.26     12.73 o 
   1   0  13       43.65       11.66     11.20 o 
   3   0  13       41.77       80.71     19.19 o 
   5   0  13       42.77       42.50     20.73 o 
 -10   1  13        4.52       17.54      7.84 o 
  -9   1  13        0.69       -4.07      7.12 o 
  -8   1  13       79.50       66.47      8.16 o 
  -7   1  13       37.37       46.20      7.07 o 
  -6   1  13      304.89      325.24     15.83 o 
  -5   1  13      150.08      155.99     13.54 o 
  -4   1  13        2.58       18.44      8.13 o 
  -3   1  13        1.92       -6.07      7.58 o 
  -2   1  13       35.94        7.87     17.03 o 
  -1   1  13       40.24       33.91     10.77 o 
   0   1  13      140.33      173.15     16.87 o 
   1   1  13        6.59       -6.04      7.75 o 
   2   1  13       54.56       67.98     22.19 o 
   3   1  13       67.12       60.25     11.99 o 
   4   1  13       20.13       -8.74      9.16 o 
   5   1  13        2.72       -5.60      7.60 o 
   6   1  13       24.97       47.97     10.38 o 
 -10   2  13       46.11       46.42     11.50 o 
  -9   2  13       65.57       82.11     12.57 o 
  -8   2  13       75.54       88.83     10.80 o 
  -7   2  13        5.51       17.95      7.09 o 
  -6   2  13        0.76       13.26      6.70 o 
  -5   2  13       55.16       26.77      8.76 o 
  -4   2  13       41.96       34.19      7.88 o 
  -3   2  13        2.80        3.62      7.12 o 
  -2   2  13       27.51       13.70      8.76 o 
  -1   2  13        2.57        8.31      8.25 o 
   0   2  13       64.95       59.77     16.76 o 
   1   2  13       22.44       28.61      9.79 o 
   2   2  13        1.47        6.73      7.90 o 
   3   2  13       24.33       29.59     17.19 o 
   4   2  13       48.68       35.84     17.99 o 
   5   2  13        2.55      -11.56     16.76 o 
   6   2  13       19.41       31.50      9.14 o 
 -10   3  13       42.29       47.90     11.56 o 
  -9   3  13       18.45       18.82      9.06 o 
  -8   3  13       34.44       29.26      8.61 o 
  -7   3  13      225.13      205.08     30.73 o 
  -6   3  13       17.37       18.77     18.93 o 
  -5   3  13       77.26       89.82     20.09 o 
  -4   3  13        8.72        6.86     10.26 o 
  -3   3  13       21.27       28.52     14.66 o 
  -2   3  13       97.63       81.84     19.19 o 
  -1   3  13      134.69      149.50     23.66 o 
   0   3  13        7.74       21.86     12.99 o 
   1   3  13      194.64      246.02     30.06 o 
   2   3  13        0.95       14.26     13.86 o 
   3   3  13       57.34       53.98     11.24 o 
   4   3  13        1.02        8.15      7.85 o 
   5   3  13        7.92       10.94      7.37 o 
   6   3  13        6.03        5.67      7.11 o 
  -9   4  13        5.97        3.12     14.63 o 
  -8   4  13      193.96      227.16     20.19 o 
  -7   4  13        9.72       22.55      9.50 o 
  -6   4  13        0.32       22.14     19.79 o 
  -5   4  13       47.62       49.56     11.33 o 
  -4   4  13      130.88      127.90     24.69 o 
  -3   4  13       57.63       70.32     12.20 o 
  -2   4  13        3.34       13.93     13.19 o 
  -1   4  13      151.80      211.35     28.66 o 
   0   4  13        0.37       -6.80     13.26 o 
   1   4  13        1.44       17.53     15.06 o 
   2   4  13      120.97      111.04     22.13 o 
   3   4  13       35.21       55.38     16.53 o 
   4   4  13        2.25       -5.46     10.40 o 
   5   4  13       12.37        4.53     12.20 o 
   6   4  13       39.32       15.86     13.26 o 
  -9   5  13        1.76       -8.86     12.99 o 
  -8   5  13        2.57        3.95     17.49 o 
  -7   5  13      158.10      151.99     25.53 o 
  -6   5  13       78.19       64.30     11.32 o 
  -5   5  13        8.23       15.73      9.00 o 
  -4   5  13       13.05       15.30      9.43 o 
  -3   5  13       14.07       20.54     10.79 o 
  -2   5  13      133.75      120.04     24.19 o 
  -1   5  13       57.11       64.38     18.19 o 
   0   5  13        6.08       -0.13     12.13 o 
   1   5  13       28.40       50.91     17.73 o 
   2   5  13        6.21       21.72     13.53 o 
   3   5  13       13.56       34.45     18.13 o 
   4   5  13       22.92       30.06     16.73 o 
   5   5  13       84.36       67.31     18.46 o 
  -8   6  13       12.67       12.75      9.14 o 
  -7   6  13       95.73      107.58     15.90 o 
  -6   6  13        9.45        8.51      9.37 o 
  -5   6  13       47.29       45.66     12.67 o 
  -4   6  13       89.98       97.98     14.82 o 
  -3   6  13       13.22        8.72      9.88 o 
  -2   6  13      177.75      273.75     34.06 o 
  -1   6  13       48.19       44.05     16.66 o 
   0   6  13        0.13       15.39     15.13 o 
   1   6  13        3.57       12.93     12.73 o 
   2   6  13       11.75       51.65     19.66 o 
   3   6  13       36.32       31.26     16.33 o 
   4   6  13       14.12       18.59     12.80 o 
  -7   7  13       68.29       93.06     37.95 o 
  -6   7  13      154.31      151.37     24.66 o 
  -5   7  13      121.78      122.31     16.50 o 
  -4   7  13        3.44       17.02      9.05 o 
  -3   7  13        0.04       14.47     11.56 o 
  -2   7  13        0.98      -13.39     13.39 o 
  -1   7  13        6.72        8.53     14.39 o 
   0   7  13      111.07      174.62     28.66 o 
   1   7  13        0.34       18.93     18.59 o 
   2   7  13        2.24       10.93     12.93 o 
   3   7  13        0.44       14.93     12.40 o 
  -5   8  13        2.16       -5.62     10.03 o 
  -4   8  13       12.94       14.16      9.36 o 
  -3   8  13       90.00      107.80     15.54 o 
  -2   8  13        0.20       -9.80     13.59 o 
  -1   8  13        2.19      -13.79     17.53 o 
   0   8  13        0.02        8.46     14.06 o 
   1   8  13       42.25       19.13     12.00 o 
   2   8  13        6.85      -16.86     16.86 o 
  -2   9  13        0.98       23.19     17.93 o 
  -8   0  14       28.61       36.14      9.71 o 
  -6   0  14      110.86       99.72     14.94 o 
  -4   0  14        1.96        6.80      9.66 o 
  -2   0  14        2.14        9.86     10.86 o 
   0   0  14       47.98       40.25     16.99 o 
   2   0  14      146.78      129.50     23.59 o 
   4   0  14        7.07        2.13     11.60 o 
  -9   1  14       18.24       12.05      8.53 o 
  -8   1  14       21.79       36.79      8.16 o 
  -7   1  14       31.70       30.03      8.15 o 
  -6   1  14       39.57       54.32     10.44 o 
  -5   1  14       11.77       19.97     10.72 o 
  -4   1  14       79.57       87.68     13.62 o 
  -3   1  14       44.50       37.48     11.84 o 
  -2   1  14       11.21        8.49      9.27 o 
  -1   1  14        7.83        9.76     10.56 o 
   0   1  14        9.92       19.36      9.30 o 
   1   1  14        2.67       -5.57      9.62 o 
   2   1  14        7.94       15.74      9.90 o 
   3   1  14       10.89        6.84      9.35 o 
   4   1  14        5.43       16.21      8.92 o 
   5   1  14        4.45       12.24      8.07 o 
  -9   2  14       11.85       18.40      9.03 o 
  -8   2  14        0.32       -0.19      6.86 o 
  -7   2  14        0.60        6.44      7.41 o 
  -6   2  14        0.85       12.62      8.65 o 
  -5   2  14        4.31       10.51      6.95 o 
  -4   2  14      169.11      161.64     18.31 o 
  -3   2  14       19.58       16.58      8.58 o 
  -2   2  14       57.66       63.06     12.54 o 
  -1   2  14        0.23       -5.16      9.67 o 
   0   2  14        9.97       -0.49      8.06 o 
   1   2  14       92.07      126.38     17.16 o 
   2   2  14        1.34       -3.87     11.80 o 
   3   2  14        0.14       -8.25      8.25 o 
   4   2  14        0.02       -2.91     11.06 o 
   5   2  14       17.38       22.90     14.86 o 
  -8   3  14       11.82       41.27     12.15 o 
  -7   3  14       31.82       14.01      8.65 o 
  -6   3  14       43.47       81.96     14.23 o 
  -5   3  14        1.19        8.57     10.52 o 
  -4   3  14       38.79       26.52     14.99 o 
  -3   3  14        0.18        8.20     15.06 o 
  -2   3  14       38.95       39.39     15.53 o 
  -1   3  14      152.18      144.57     23.99 o 
   0   3  14        0.59       -0.13     13.73 o 
   1   3  14        2.89       -3.13     12.06 o 
   2   3  14       41.15       50.45     18.19 o 
   3   3  14        0.13       12.53     12.00 o 
   4   3  14       17.85       21.53     13.59 o 
  -8   4  14        7.46       13.31     10.23 o 
  -7   4  14        1.09       -3.39      9.76 o 
  -6   4  14       30.08       16.10     10.27 o 
  -5   4  14      132.03      159.62     28.23 o 
  -4   4  14        0.20       -0.70      8.48 o 
  -3   4  14       72.47      106.50     21.46 o 
  -2   4  14       37.91       33.79     15.46 o 
  -1   4  14        1.29       -1.67     11.66 o 
   0   4  14        1.88        7.86     14.53 o 
   1   4  14        1.24       13.13     12.79 o 
   2   4  14        0.18        0.80     13.46 o 
   3   4  14        0.96       18.13     16.26 o 
   4   4  14       12.88       37.32     15.79 o 
  -7   5  14        0.85       -9.56      9.56 o 
  -6   5  14       27.90       19.56     10.16 o 
  -5   5  14       17.98        9.72      9.77 o 
  -4   5  14       15.97       27.90     10.72 o 
  -3   5  14       28.39       36.45     17.93 o 
  -2   5  14       92.02       89.17     21.39 o 
  -1   5  14       18.04        9.60     14.59 o 
   0   5  14       28.08       56.25     18.73 o 
   1   5  14        2.51       12.73     15.46 o 
   2   5  14        2.91       10.86     15.33 o 
   3   5  14        0.08        5.00     14.86 o 
  -6   6  14       32.43       35.53     11.00 o 
  -5   6  14       20.90       41.49     12.06 o 
  -4   6  14       31.60        3.56     10.41 o 
  -3   6  14        0.48      -16.93     16.93 o 
  -2   6  14       21.17       18.13     15.79 o 
  -1   6  14        4.80        6.33     11.26 o 
   0   6  14        0.11       -1.33     11.13 o 
   1   6  14        4.59        7.00     14.53 o 
   2   6  14        8.42       18.73     14.93 o 
  -4   7  14        5.73       10.51     15.76 o 
  -3   7  14       63.71       83.71     21.33 o 
  -2   7  14       28.96       48.18     20.99 o 
  -1   7  14        1.94        5.46     16.59 o 
   0   7  14        0.26       12.73     15.39 o 
  -7   0  15       29.66       36.34     10.55 o 
  -5   0  15      146.84      164.96     25.79 o 
  -3   0  15        0.11        8.80     12.06 o 
  -1   0  15        8.14      -16.19     16.46 o 
   1   0  15        7.06       11.80     13.06 o 
   3   0  15        0.75       -0.33     10.46 o 
  -7   1  15        4.23        6.70      6.29 o 
  -6   1  15        1.12        5.07      6.75 o 
  -5   1  15       36.50       23.85     18.76 o 
  -4   1  15       85.18       66.71     13.05 o 
  -3   1  15      109.34       88.77     14.11 o 
  -2   1  15       18.72       20.99      9.42 o 
  -1   1  15        1.33       17.67     14.09 o 
   0   1  15        0.34       20.04     13.93 o 
   1   1  15        5.51       -6.84      9.32 o 
   2   1  15        2.40        0.46      9.67 o 
   3   1  15        8.21        5.94      9.44 o 
  -7   2  15        0.53        5.50      8.91 o 
  -6   2  15       16.28       11.56      9.47 o 
  -5   2  15       15.01       13.46     11.40 o 
  -4   2  15       38.88       37.45     10.71 o 
  -3   2  15       66.43       84.20     14.40 o 
  -2   2  15       37.68       33.50     11.43 o 
  -1   2  15        5.74        1.26     14.39 o 
   0   2  15       32.71       72.91     21.39 o 
   1   2  15       34.54       58.85     18.33 o 
   2   2  15        1.31       18.59     16.13 o 
  -6   3  15        4.27        2.19      7.87 o 
  -5   3  15       20.07       12.44     13.83 o 
  -4   3  15       10.43       33.92     17.13 o 
  -3   3  15        2.31        2.13     11.53 o 
  -2   3  15        0.19       14.53     17.13 o 
  -1   3  15        0.75        9.00     15.06 o 
   0   3  15       21.52       -5.60     12.40 o 
   1   3  15       16.77       29.72     15.86 o 
   2   3  15        7.51       11.33     17.39 o 
  -5   4  15        0.04        4.67      8.04 o 
  -4   4  15       35.88       46.45     18.59 o 
  -3   4  15       23.51        5.33     12.60 o 
  -2   4  15       15.99       27.79     19.53 o 
  -1   4  15        0.02       -1.67     10.46 o 
   0   4  15        1.88        7.40     11.93 o 
   1   4  15        0.51       11.26     10.93 o 
  -4   5  15        2.66       10.33     14.99 o 
  -3   5  15       11.76        7.93     14.46 o 
  -2   5  15        2.79      -15.79     17.13 o 
  -1   5  15       46.99       72.37     20.33 o 
   0   5  15        7.87      -10.86     12.06 o 
  -4   0  16       80.25      100.57     22.46 o 
  -2   0  16        6.70       22.79     15.26 o 
  -3   1  16        8.93       12.05     13.56 o 
  -2   1  16       33.61       51.50     16.93 o 
  -1   1  16        0.01       -0.51      8.92 o 
                                                 
